# Supplementary material for: Recasting Nitrogenase’s Carbide Role as a Beating Heart of Steel: A Joint Inorganic and Organic Perspective for μ6Carbide–Iron Bonding
Source: Inorg Chem. 2026 Feb 18;65(9):5028–36. doi: 10.1021/acs.inorgchem.5c05356 (PMC12977034; doi:10.1021/acs.inorgchem.5c05356)
Supplement: Supplementary file 2 [file ic5c05356_si_002.zip]

Archive with 36 entries (35 files):
- xyz/
- xyz/BS-123.xyz
- xyz/BS-124.xyz
- xyz/BS-125.xyz
- xyz/BS-126.xyz
- xyz/BS-127.xyz
- xyz/BS-134.xyz
- xyz/BS-135.xyz
- xyz/BS-136.xyz
- xyz/BS-137.xyz
- xyz/BS-145.xyz
- xyz/BS-146.xyz
- xyz/BS-147.xyz
- xyz/BS-156.xyz
- xyz/BS-157.xyz
- xyz/BS-167.xyz
- xyz/BS-234.xyz
- xyz/BS-235.xyz
- xyz/BS-236.xyz
- xyz/BS-237.xyz
- xyz/BS-245.xyz
- xyz/BS-246.xyz
- xyz/BS-247.xyz
- xyz/BS-256.xyz
- xyz/BS-257.xyz
- xyz/BS-267.xyz
- xyz/BS-345.xyz
- xyz/BS-346.xyz
- xyz/BS-347.xyz
- xyz/BS-356.xyz
- xyz/BS-357.xyz
- xyz/BS-367.xyz
- xyz/BS-456.xyz
- xyz/BS-457.xyz
- xyz/BS-467.xyz
- xyz/BS-567.xyz
