# Supplementary material for: Recasting Nitrogenase’s Carbide Role as a Beating Heart of Steel: A Joint Inorganic and Organic Perspective for μ6Carbide–Iron Bonding
Source: Inorg Chem. 2026 Feb 18;65(9):5028–36. doi: 10.1021/acs.inorgchem.5c05356 (PMC12977034; doi:10.1021/acs.inorgchem.5c05356)
Supplement: Supplementary file 2 [file ic5c05356_si_002.zip › xyz/BS-123.xyz]

C       53.630354000     72.867649000    103.486852000
H       53.340869000     73.612339000    104.240364000
C       52.755398000     71.621600000    103.663596000
H       52.946907000     71.177657000    104.648232000
H       51.675635000     71.805623000    103.596667000
H       53.015265000     70.853509000    102.929742000
C       55.098249000     72.495475000    103.701428000
H       55.767527000     73.358904000    103.662517000
H       55.227771000     72.034169000    104.685806000
H       55.433990000     71.737701000    102.980013000
C       56.196771000     71.419494000     98.623400000
H       57.105685000     71.237155000     99.215331000
H       55.854788000     72.436579000     98.854737000
N       55.188638000     70.477843000     99.083917000
H       55.523188000     69.559930000     99.383308000
C       53.986573000     70.836315000     99.540085000
N       53.358332000     71.918299000     99.051140000
H       53.761020000     72.444713000     98.282637000
H       52.607477000     72.353157000     99.592819000
N       53.407795000     70.123273000    100.511820000
H       53.841702000     69.234949000    100.789071000
H       52.403014000     70.175996000    100.643559000
C       59.051226000     72.906497000    107.291136000
H       58.771446000     72.590451000    106.277535000
H       59.210427000     73.995285000    107.270821000
C       60.348166000     72.223917000    107.700260000
O       60.757250000     72.203681000    108.875086000
N       61.041437000     71.675074000    106.691393000
H       60.677243000     71.703939000    105.740285000
H       61.807808000     71.003818000    106.901210000
C       51.105388000     72.280923000    109.344694000
H       51.131771000     72.067576000    110.420628000
H       50.184369000     71.823764000    108.946577000
N       52.773791000     70.475706000    109.454078000
C       52.301179000     71.587167000    108.784132000
C       53.741111000     69.983971000    108.696758000
H       54.342139000     69.105413000    108.906729000
N       53.923706000     70.728553000    107.579266000
H       54.576202000     70.495222000    106.821184000
C       53.009143000     71.755877000    107.609190000
H       52.933004000     72.494656000    106.819731000
C       49.826140000     65.070609000    104.771629000
H       50.220119000     64.783922000    103.790534000
H       49.123139000     65.900761000    104.641121000
S       51.228963000     65.561392000    105.847948000
C       50.414374000     67.330887000    109.835192000
O       50.127974000     68.189404000    110.670228000
N       50.337541000     67.521285000    108.500134000
H       50.548081000     66.762117000    107.846174000
C       50.067518000     68.844965000    107.986162000
H       50.523444000     69.557022000    108.686577000
C       50.644573000     69.103387000    106.598056000
H       50.540212000     70.174843000    106.376019000
H       51.727008000     68.886931000    106.632383000
O       50.020072000     68.375152000    105.563416000
H       50.489301000     67.515793000    105.500160000
C       61.378758000     63.928975000    106.372230000
O       61.944401000     64.071082000    107.455101000
N       60.193817000     64.501566000    106.079448000
H       59.738044000     64.336758000    105.182245000
C       59.666709000     65.573342000    106.897350000
H       60.514094000     66.052989000    107.390463000
H       59.196502000     66.298036000    106.225281000
C       58.669871000     65.204343000    107.994887000
O       58.988220000     65.204350000    109.182071000
N       57.399025000     65.012107000    107.549427000
H       57.222238000     65.086315000    106.541854000
C       56.304834000     64.833683000    108.457045000
H       56.729491000     64.688000000    109.454539000
H       55.654221000     65.713380000    108.492684000
C       56.597504000     62.109829000    101.100490000
H       57.062330000     62.952360000    101.637388000
H       57.390428000     61.564919000    100.562552000
N       55.598098000     62.577905000    100.156545000
H       54.595210000     62.397265000    100.328405000
C       55.886430000     63.269452000     99.052855000
N       57.152958000     63.566144000     98.747353000
H       57.929044000     63.178062000     99.273331000
H       57.399202000     64.123456000     97.936533000
N       54.883039000     63.664263000     98.251775000
H       53.943917000     63.343168000     98.458212000
H       55.060731000     63.835220000     97.271592000
C       63.113540000     67.400890000    108.023934000
H       64.136842000     67.539459000    108.409990000
H       63.042767000     66.393808000    107.600461000
C       62.875082000     68.492221000    106.957972000
O       62.806356000     69.675266000    107.381948000
O       62.789612000     68.150198000    105.741308000
C       58.866555000     69.123217000    111.655195000
H       58.109606000     69.615824000    112.274287000
H       59.777301000     69.735567000    111.705598000
C       58.474150000     68.982085000    110.207103000
C       57.239223000     68.431348000    109.821013000
H       56.504837000     68.160674000    110.582046000
C       56.969668000     68.197711000    108.472484000
H       56.016937000     67.773912000    108.152479000
C       57.932133000     68.481622000    107.500962000
H       57.719808000     68.264972000    106.458857000
C       59.395963000     69.345496000    109.213872000
H       60.332581000     69.835379000    109.483346000
C       59.140910000     69.072983000    107.865811000
H       59.888782000     69.320966000    107.112809000
C       61.162176000     66.308445000     99.476089000
H       62.019017000     66.640267000     98.889957000
H       60.410853000     67.099179000     99.406398000
N       61.019794000     66.907986000    101.927936000
C       61.621408000     66.211768000    100.891861000
C       61.839208000     66.820234000    102.980910000
H       61.705762000     67.268494000    103.963825000
N       62.923249000     66.082016000    102.665593000
H       63.749081000     65.923801000    103.267275000
C       62.809291000     65.690866000    101.354900000
H       63.559453000     65.099064000    100.850158000
Mo      59.005123000     68.018758000    101.894298000
Fe      52.946162000     66.139140000    104.544799000
Fe      54.783566000     67.788701000    104.533659000
Fe      54.091437000     66.691931000    102.246988000
Fe      55.410503000     65.290281000    104.124965000
Fe      57.705210000     66.074212000    103.262833000
Fe      57.068166000     68.515796000    103.662643000
Fe      56.401999000     67.405432000    101.326897000
S       54.570752000     66.188238000    106.039725000
S       52.869261000     68.169085000    103.520543000
S       53.589274000     64.606068000    102.951196000
S       59.064244000     67.662458000    104.204733000
S       57.190390000     69.551794000    101.639335000
S       58.142164000     66.036912000    101.026539000
S       55.841923000     69.535436000    105.178990000
S       57.293643000     64.105965000    104.328418000
S       54.603512000     67.073665000    100.110922000
C       55.793382000     67.014603000    103.153900000
O       60.404821000     69.657458000    102.215199000
O       59.573741000     68.880940000     99.923239000
O       60.263896000     70.719975000     98.827112000
O       60.379699000     71.558043000    103.814942000
O       61.038990000     73.546980000    103.014303000
O       64.697475000     68.296732000     99.355287000
O       64.792679000     69.098644000    101.451452000
C       60.733292000     70.557262000    101.151964000
C       60.124356000     70.035542000     99.852396000
C       60.121840000     71.923432000    101.494032000
C       60.553063000     72.404719000    102.876835000
C       62.265511000     70.556411000    100.966132000
C       62.739766000     69.304826000    100.235481000
C       64.204619000     68.887497000    100.353896000
H       60.285026000     70.249785000    103.043265000
H       62.189509000     68.457407000    100.659615000
H       62.472931000     69.348590000     99.173587000
H       62.569398000     71.464399000    100.428414000
H       62.708549000     70.581211000    101.964658000
H       59.030265000     71.787638000    101.506325000
H       60.361340000     72.655027000    100.718355000
O       57.684152000     68.229612000     98.035690000
H       57.184691000     67.484904000     98.389937000
H       58.324205000     68.454425000     98.736455000
H       53.547026000     73.354667000    102.515271000
H       56.462228000     71.364374000     97.567656000
H       58.218788000     72.705454000    107.965472000
H       51.041479000     73.355757000    109.175146000
H       49.283041000     64.206842000    105.155099000
H       50.690557000     66.321362000    110.139631000
H       49.006544000     69.092369000    108.021157000
H       61.874358000     63.352023000    105.591457000
H       55.623940000     64.006578000    108.256093000
H       56.164842000     61.434439000    101.838563000
H       62.430370000     67.514210000    108.865680000
H       59.151453000     68.174577000    112.110185000
H       60.744183000     65.393443000     99.056383000
