# Supplementary material for: Recasting Nitrogenase’s Carbide Role as a Beating Heart of Steel: A Joint Inorganic and Organic Perspective for μ6Carbide–Iron Bonding
Source: Inorg Chem. 2026 Feb 18;65(9):5028–36. doi: 10.1021/acs.inorgchem.5c05356 (PMC12977034; doi:10.1021/acs.inorgchem.5c05356)
Supplement: Supplementary file 2 [file ic5c05356_si_002.zip › xyz/BS-124.xyz]

C       53.616450000     72.861000000    103.482097000
H       53.318748000     73.599911000    104.238160000
C       52.749792000     71.607201000    103.653955000
H       52.939627000     71.166240000    104.640330000
H       51.669544000     71.786764000    103.581878000
H       53.018672000     70.841011000    102.920870000
C       55.087995000     72.505108000    103.697680000
H       55.747925000     73.374980000    103.651000000
H       55.222791000     72.053350000    104.685477000
H       55.430219000     71.746831000    102.980084000
C       56.174242000     71.441836000     98.607580000
H       57.076529000     71.269278000     99.212646000
H       55.829509000     72.461929000     98.820488000
N       55.162455000     70.505803000     99.069984000
H       55.494937000     69.593762000     99.390684000
C       53.961388000     70.871728000     99.522165000
N       53.338657000     71.954230000     99.028293000
H       53.745640000     72.478386000     98.260179000
H       52.587648000     72.390571000     99.568002000
N       53.379029000     70.164728000    100.496879000
H       53.796912000     69.254947000    100.741509000
H       52.373256000     70.225194000    100.618296000
C       59.053593000     72.892021000    107.297144000
H       58.773642000     72.583132000    106.281427000
H       59.224977000     73.979088000    107.281414000
C       60.341013000     72.193011000    107.708964000
O       60.748982000     72.171150000    108.884518000
N       61.025343000     71.630939000    106.702120000
H       60.667404000     71.672144000    105.749200000
H       61.800190000     70.967722000    106.908340000
C       51.101278000     72.283096000    109.343827000
H       51.128402000     72.068578000    110.419521000
H       50.180217000     71.826541000    108.945018000
N       52.771407000     70.479061000    109.446610000
C       52.296919000     71.592058000    108.780957000
C       53.738343000     69.990620000    108.686554000
H       54.338508000     69.110508000    108.891183000
N       53.919020000     70.739965000    107.571776000
H       54.564670000     70.509798000    106.807296000
C       53.003083000     71.765796000    107.605915000
H       52.924687000     72.506399000    106.818470000
C       49.881178000     65.067467000    104.803484000
H       50.280821000     64.789515000    103.821558000
H       49.186144000     65.904710000    104.675150000
S       51.283147000     65.530742000    105.903422000
C       50.409810000     67.326071000    109.853100000
O       50.114642000     68.182686000    110.686990000
N       50.337483000     67.515106000    108.517932000
H       50.570878000     66.759285000    107.868073000
C       50.073798000     68.838084000    108.000749000
H       50.521944000     69.551022000    108.705460000
C       50.671969000     69.092489000    106.621380000
H       50.564754000     70.161655000    106.390221000
H       51.754337000     68.881013000    106.677455000
O       50.070624000     68.353132000    105.579895000
H       50.541047000     67.493463000    105.535472000
C       61.360376000     63.912504000    106.339915000
O       61.907645000     64.064724000    107.430132000
N       60.180655000     64.480281000    106.019823000
H       59.745410000     64.302586000    105.115427000
C       59.621862000     65.553285000    106.815093000
H       60.452756000     66.087906000    107.281678000
H       59.112353000     66.234473000    106.127711000
C       58.658814000     65.161973000    107.934164000
O       59.012589000     65.126963000    109.110306000
N       57.375515000     64.977352000    107.520931000
H       57.161149000     65.102034000    106.527540000
C       56.307678000     64.776430000    108.454751000
H       56.757461000     64.615369000    109.438415000
H       55.652134000     65.650182000    108.520591000
C       56.622293000     62.062601000    101.074505000
H       57.115612000     62.895978000    101.599614000
H       57.393105000     61.496709000    100.526052000
N       55.619163000     62.553711000    100.147030000
H       54.615808000     62.377846000    100.320979000
C       55.906683000     63.261635000     99.053702000
N       57.174503000     63.547625000     98.744105000
H       57.950222000     63.138511000     99.255340000
H       57.422033000     64.121838000     97.945438000
N       54.901754000     63.683280000     98.268752000
H       53.960704000     63.369283000     98.477877000
H       55.074288000     63.871021000     97.290894000
C       63.090609000     67.385860000    108.005053000
H       64.110599000     67.519252000    108.401327000
H       63.017712000     66.379915000    107.579263000
C       62.867780000     68.482224000    106.942430000
O       62.833326000     69.666147000    107.367505000
O       62.759146000     68.144161000    105.725852000
C       58.843970000     69.119327000    111.595170000
H       58.095526000     69.629076000    112.210888000
H       59.753873000     69.734616000    111.613439000
C       58.427091000     68.941895000    110.156970000
C       57.185970000     68.381609000    109.806929000
H       56.468810000     68.120938000    110.587563000
C       56.884449000     68.129101000    108.468592000
H       55.925244000     67.696710000    108.180342000
C       57.819022000     68.406888000    107.468519000
H       57.579298000     68.180503000    106.433902000
C       59.324215000     69.293358000    109.136176000
H       60.265286000     69.789959000    109.377591000
C       59.034449000     69.007325000    107.797583000
H       59.759547000     69.255250000    107.022028000
C       61.173353000     66.293480000     99.510100000
H       62.047981000     66.604380000     98.939459000
H       60.437739000     67.096780000     99.419016000
N       60.965116000     66.890683000    101.960036000
C       61.599573000     66.203523000    100.936805000
C       61.760844000     66.812439000    103.031631000
H       61.601412000     67.261990000    104.009720000
N       62.862912000     66.090751000    102.740095000
H       63.681790000     65.944018000    103.351970000
C       62.784328000     65.700180000    101.426539000
H       63.557915000     65.124003000    100.938904000
Mo      58.975606000     68.030819000    101.876734000
Fe      52.925824000     66.077799000    104.494287000
Fe      54.756019000     67.752865000    104.581559000
Fe      54.161060000     66.680991000    102.258534000
Fe      55.332313000     65.227425000    104.192314000
Fe      57.615412000     66.021299000    103.193510000
Fe      56.945761000     68.615642000    103.531987000
Fe      56.402248000     67.521378000    101.343805000
S       54.485105000     66.192037000    106.121924000
S       52.875640000     68.067960000    103.492034000
S       53.579335000     64.598549000    102.875524000
S       58.910807000     67.676378000    104.173506000
S       57.218710000     69.644698000    101.562514000
S       58.086994000     66.080595000    100.968858000
S       55.771178000     69.554058000    105.126342000
S       57.259544000     64.078627000    104.259527000
S       54.563252000     67.165070000    100.133083000
C       55.853761000     66.883039000    103.287201000
O       60.399073000     69.653624000    102.209925000
O       59.596856000     68.873846000     99.910363000
O       60.279705000     70.719985000     98.821583000
O       60.377254000     71.553918000    103.811748000
O       61.040423000     73.544178000    103.016391000
O       64.699766000     68.294058000     99.361559000
O       64.803055000     69.097589000    101.456776000
C       60.736297000     70.554172000    101.149373000
C       60.137035000     70.033634000     99.844933000
C       60.130888000     71.922862000    101.490007000
C       60.555800000     72.401800000    102.875149000
C       62.268737000     70.546122000    100.967716000
C       62.738709000     69.279884000    100.260283000
C       64.208192000     68.878766000    100.364373000
H       60.278593000     70.247600000    103.036953000
H       62.199710000     68.440492000    100.714228000
H       62.456593000     69.296832000     99.201432000
H       62.573788000     71.443004000    100.412126000
H       62.711203000     70.588923000    101.965767000
H       59.038872000     71.791233000    101.496838000
H       60.377210000     72.653983000    100.716191000
O       57.729886000     68.208940000     98.003622000
H       57.286489000     67.414452000     98.320423000
H       58.363978000     68.437984000     98.708564000
H       53.532863000     73.351524000    102.512303000
H       56.452717000     71.372162000     97.556059000
H       58.217249000     72.697278000    107.968489000
H       51.038880000     73.358065000    109.174569000
H       49.326965000     64.203303000    105.169775000
H       50.689326000     66.316815000    110.155382000
H       49.012683000     69.086299000    108.023629000
H       61.864256000     63.330249000    105.568434000
H       55.626817000     63.949739000    108.251994000
H       56.185309000     61.402236000    101.823547000
H       62.400893000     67.499578000    108.841390000
H       59.135361000     68.185409000    112.075783000
H       60.750987000     65.382330000     99.086410000
