# Supplementary material for: Recasting Nitrogenase’s Carbide Role as a Beating Heart of Steel: A Joint Inorganic and Organic Perspective for μ6Carbide–Iron Bonding
Source: Inorg Chem. 2026 Feb 18;65(9):5028–36. doi: 10.1021/acs.inorgchem.5c05356 (PMC12977034; doi:10.1021/acs.inorgchem.5c05356)
Supplement: Supplementary file 2 [file ic5c05356_si_002.zip › xyz/BS-125.xyz]

C       53.609538000     72.863770000    103.479663000
H       53.312477000     73.602812000    104.236031000
C       52.746236000     71.608193000    103.654490000
H       52.940870000     71.168728000    104.640653000
H       51.665266000     71.784427000    103.585489000
H       53.015152000     70.840413000    102.923091000
C       55.080773000     72.508497000    103.693361000
H       55.742081000     73.377108000    103.641483000
H       55.219167000     72.059893000    104.681715000
H       55.420977000     71.745653000    102.979749000
C       56.174599000     71.448522000     98.614627000
H       57.079855000     71.277416000     99.215559000
H       55.828655000     72.467564000     98.830488000
N       55.166151000     70.510375000     99.080178000
H       55.494554000     69.591643000     99.385857000
C       53.962432000     70.870854000     99.530315000
N       53.335582000     71.950363000     99.034423000
H       53.743099000     72.476172000     98.267970000
H       52.584125000     72.386373000     99.574001000
N       53.381503000     70.161978000    100.503867000
H       53.808291000     69.261791000    100.762771000
H       52.375967000     70.217750000    100.629030000
C       59.049323000     72.886360000    107.292207000
H       58.766300000     72.567938000    106.280259000
H       59.214426000     73.974254000    107.267808000
C       60.342564000     72.198093000    107.702827000
O       60.753526000     72.180438000    108.877341000
N       61.030193000     71.640057000    106.695372000
H       60.669442000     71.675500000    105.743498000
H       61.804340000     70.977266000    106.903207000
C       51.105672000     72.281339000    109.340484000
H       51.136242000     72.066498000    110.416011000
H       50.183919000     71.824154000    108.944067000
N       52.783446000     70.481341000    109.433864000
C       52.301086000     71.593378000    108.771906000
C       53.750059000     69.999143000    108.668911000
H       54.358076000     69.123515000    108.870949000
N       53.921882000     70.750425000    107.553949000
H       54.573178000     70.528634000    106.791641000
C       53.001603000     71.771951000    107.594036000
H       52.916603000     72.513265000    106.808067000
C       49.797740000     65.069901000    104.809351000
H       50.178632000     64.800091000    103.818171000
H       49.096068000     65.904318000    104.700054000
S       51.214133000     65.536368000    105.884527000
C       50.404654000     67.318619000    109.847317000
O       50.117005000     68.176949000    110.682516000
N       50.329140000     67.508277000    108.512566000
H       50.547737000     66.749612000    107.859711000
C       50.069645000     68.833425000    107.997563000
H       50.522099000     69.543523000    108.702456000
C       50.662641000     69.090407000    106.615752000
H       50.566418000     70.162742000    106.394589000
H       51.743214000     68.867440000    106.664159000
O       50.047141000     68.368480000    105.571388000
H       50.502918000     67.500860000    105.519407000
C       61.372861000     63.917079000    106.354242000
O       61.922477000     64.065316000    107.443640000
N       60.191769000     64.484043000    106.038820000
H       59.756946000     64.311457000    105.133158000
C       59.630637000     65.552585000    106.837619000
H       60.459980000     66.088658000    107.304907000
H       59.118538000     66.234201000    106.153008000
C       58.667701000     65.157054000    107.956161000
O       59.021242000     65.119835000    109.131695000
N       57.384444000     64.972554000    107.541402000
H       57.172814000     65.114260000    106.550369000
C       56.311092000     64.782535000    108.471699000
H       56.755369000     64.628168000    109.458934000
H       55.658493000     65.659283000    108.525207000
C       56.610796000     62.090205000    101.086456000
H       57.090128000     62.929535000    101.615504000
H       57.393609000     61.532551000    100.546568000
N       55.611241000     62.567609000    100.147973000
H       54.607905000     62.387350000    100.318678000
C       55.900317000     63.272114000     99.052560000
N       57.168195000     63.565976000     98.748969000
H       57.943319000     63.153317000     99.258063000
H       57.415807000     64.131989000     97.944130000
N       54.897580000     63.683301000     98.260092000
H       53.956170000     63.367346000     98.464313000
H       55.074887000     63.872691000     97.283422000
C       63.095001000     67.386139000    108.005826000
H       64.117354000     67.519558000    108.395875000
H       63.020232000     66.380218000    107.580416000
C       62.866147000     68.482861000    106.943807000
O       62.829750000     69.666459000    107.368852000
O       62.755651000     68.145094000    105.727039000
C       58.859471000     69.120518000    111.631137000
H       58.107220000     69.621843000    112.249052000
H       59.769222000     69.735470000    111.662032000
C       58.453160000     68.953909000    110.189178000
C       57.219013000     68.386654000    109.825171000
H       56.492915000     68.125255000    110.597248000
C       56.937828000     68.126044000    108.484155000
H       55.984451000     67.690567000    108.182019000
C       57.887114000     68.401203000    107.497571000
H       57.662906000     68.169540000    106.461479000
C       59.360526000     69.309915000    109.179595000
H       60.294900000     69.813521000    109.431735000
C       59.092341000     69.014030000    107.838876000
H       59.827051000     69.262624000    107.072756000
C       61.163554000     66.304263000     99.483040000
H       62.025809000     66.626651000     98.899912000
H       60.420540000     67.102003000     99.406399000
N       61.006672000     66.903885000    101.933647000
C       61.614872000     66.208592000    100.901116000
C       61.817980000     66.812668000    102.992576000
H       61.681872000     67.260424000    103.975408000
N       62.904311000     66.074786000    102.683323000
H       63.727935000     65.916383000    103.287534000
C       62.799519000     65.686397000    101.371114000
H       63.554521000     65.097004000    100.870533000
Mo      59.010279000     68.051419000    101.880808000
Fe      52.894144000     65.997014000    104.460524000
Fe      54.838789000     67.825713000    104.595521000
Fe      54.175752000     66.705713000    102.250444000
Fe      55.429712000     65.303360000    104.181930000
Fe      57.684472000     66.124140000    103.225489000
Fe      57.078046000     68.635975000    103.610434000
Fe      56.464740000     67.550264000    101.342337000
S       54.532096000     66.139068000    106.065550000
S       52.885369000     68.057951000    103.466194000
S       53.634360000     64.577081000    102.910856000
S       59.015975000     67.694602000    104.178079000
S       57.274823000     69.665073000    101.615494000
S       58.107822000     66.092966000    101.003311000
S       55.919646000     69.626663000    105.174405000
S       57.337688000     64.153000000    104.245673000
S       54.629763000     67.175760000    100.106909000
C       55.987397000     66.975253000    103.280655000
O       60.432693000     69.669277000    102.204557000
O       59.609033000     68.886035000     99.906858000
O       60.285851000     70.731789000     98.814605000
O       60.400262000     71.562223000    103.803442000
O       61.047162000     73.559124000    103.013676000
O       64.704887000     68.291917000     99.354036000
O       64.807751000     69.100061000    101.448100000
C       60.754837000     70.569656000    101.139393000
C       60.148365000     70.046387000     99.839050000
C       60.146354000     71.936267000    101.483363000
C       60.570921000     72.414102000    102.868710000
C       62.285381000     70.564225000    100.949925000
C       62.750560000     69.296731000    100.242086000
C       64.215672000     68.883745000    100.353734000
H       60.308012000     70.268241000    103.030681000
H       62.203696000     68.459943000    100.691188000
H       62.473343000     69.317998000     99.182105000
H       62.588640000     71.460512000    100.392872000
H       62.729873000     70.606296000    101.947129000
H       59.054772000     71.802706000    101.492190000
H       60.388909000     72.669240000    100.710223000
O       57.685578000     68.242859000     98.040930000
H       57.161682000     67.517929000     98.400934000
H       58.333218000     68.458630000     98.737009000
H       53.525574000     73.354154000    102.509831000
H       56.448861000     71.381299000     97.561839000
H       58.216331000     72.691710000    107.967733000
H       51.041028000     73.356496000    109.173277000
H       49.257498000     64.199409000    105.181483000
H       50.682427000     66.309175000    110.150571000
H       49.009247000     69.084408000    108.023349000
H       61.874068000     63.337040000    105.579357000
H       55.628501000     63.956615000    108.271637000
H       56.174485000     61.424493000    101.831144000
H       62.410268000     67.499527000    108.846293000
H       59.149718000     68.180045000    112.099504000
H       60.741666000     65.390416000     99.064717000
