# Supplementary material for: Recasting Nitrogenase’s Carbide Role as a Beating Heart of Steel: A Joint Inorganic and Organic Perspective for μ6Carbide–Iron Bonding
Source: Inorg Chem. 2026 Feb 18;65(9):5028–36. doi: 10.1021/acs.inorgchem.5c05356 (PMC12977034; doi:10.1021/acs.inorgchem.5c05356)
Supplement: Supplementary file 2 [file ic5c05356_si_002.zip › xyz/BS-126.xyz]

C       53.601352000     72.873195000    103.473624000
H       53.305057000     73.613843000    104.228673000
C       52.736206000     71.619249000    103.649036000
H       52.929002000     71.181813000    104.636442000
H       51.655289000     71.794998000    103.578055000
H       53.006082000     70.850441000    102.919097000
C       55.070829000     72.514796000    103.688994000
H       55.732939000     73.383463000    103.649495000
H       55.205038000     72.052752000    104.671491000
H       55.413012000     71.759304000    102.968459000
C       56.185885000     71.433000000     98.620814000
H       57.093524000     71.261075000     99.217868000
H       55.839448000     72.450683000     98.842119000
N       55.179633000     70.491243000     99.084405000
H       55.513513000     69.574752000     99.389697000
C       53.974345000     70.848283000     99.535192000
N       53.346801000     71.929332000     99.042979000
H       53.753650000     72.458060000     98.278240000
H       52.592147000     72.362208000     99.580503000
N       53.393947000     70.132385000    100.503163000
H       53.824832000     69.233296000    100.762302000
H       52.388978000     70.187717000    100.632412000
C       59.047195000     72.881222000    107.292513000
H       58.762545000     72.562195000    106.281232000
H       59.213686000     73.968922000    107.267321000
C       60.339865000     72.191854000    107.703005000
O       60.753062000     72.177584000    108.876829000
N       61.024349000     71.629268000    106.696071000
H       60.661928000     71.663533000    105.744999000
H       61.800789000     70.968889000    106.903283000
C       51.106124000     72.281449000    109.336201000
H       51.133846000     72.064357000    110.411382000
H       50.185314000     71.825086000    108.936806000
N       52.785422000     70.482849000    109.430990000
C       52.304210000     71.595979000    108.769873000
C       53.758504000     70.006041000    108.670792000
H       54.368761000     69.132200000    108.873868000
N       53.935015000     70.761513000    107.559356000
H       54.597288000     70.547512000    106.804033000
C       53.011659000     71.780336000    107.596994000
H       52.929407000     72.523776000    106.812890000
C       49.785421000     65.071709000    104.828033000
H       50.178431000     64.806379000    103.840393000
H       49.081250000     65.903383000    104.714305000
S       51.188464000     65.540102000    105.920550000
C       50.397144000     67.321535000    109.854997000
O       50.110010000     68.177721000    110.692712000
N       50.321386000     67.514500000    108.520948000
H       50.536688000     66.755735000    107.866488000
C       50.063512000     68.840530000    108.007514000
H       50.516747000     69.549617000    108.712807000
C       50.654101000     69.097847000    106.624577000
H       50.561315000     70.170696000    106.404826000
H       51.734021000     68.870401000    106.669175000
O       50.032624000     68.380318000    105.580103000
H       50.479607000     67.508574000    105.531690000
C       61.362436000     63.914100000    106.341430000
O       61.910760000     64.071013000    107.430228000
N       60.178794000     64.473941000    106.022296000
H       59.741212000     64.291854000    105.119837000
C       59.611271000     65.544617000    106.813815000
H       60.436790000     66.097515000    107.269021000
H       59.085150000     66.210207000    106.124352000
C       58.660711000     65.146810000    107.941231000
O       59.024817000     65.103938000    109.113374000
N       57.374330000     64.966202000    107.535658000
H       57.156923000     65.104863000    106.544482000
C       56.308536000     64.771870000    108.472859000
H       56.759124000     64.610740000    109.456121000
H       55.656441000     65.648169000    108.536721000
C       56.614158000     62.103206000    101.087508000
H       57.086506000     62.943626000    101.621149000
H       57.400828000     61.551505000    100.547301000
N       55.613840000     62.577374000    100.147602000
H       54.610923000     62.395167000    100.317751000
C       55.901925000     63.273598000     99.046979000
N       57.168817000     63.567484000     98.740371000
H       57.945477000     63.170548000     99.259331000
H       57.414732000     64.131137000     97.933840000
N       54.897850000     63.676666000     98.250477000
H       53.958501000     63.356235000     98.457865000
H       55.074139000     63.843515000     97.269215000
C       63.091862000     67.383911000    108.000259000
H       64.112683000     67.517556000    108.394302000
H       63.018407000     66.378441000    107.573543000
C       62.867053000     68.481908000    106.939091000
O       62.835995000     69.665503000    107.364504000
O       62.754284000     68.145308000    105.722087000
C       58.861374000     69.122356000    111.633454000
H       58.111494000     69.624866000    112.253362000
H       59.772009000     69.736188000    111.660301000
C       58.450054000     68.952499000    110.193340000
C       57.215108000     68.382853000    109.835888000
H       56.490169000     68.127306000    110.611019000
C       56.932078000     68.110328000    108.497916000
H       55.977872000     67.672835000    108.201706000
C       57.879926000     68.375989000    107.507325000
H       57.655627000     68.132425000    106.474010000
C       59.354365000     69.302684000    109.178996000
H       60.288451000     69.809567000    109.425764000
C       59.083915000     68.995417000    107.841200000
H       59.816219000     69.239315000    107.071168000
C       61.186483000     66.306340000     99.479670000
H       62.049988000     66.630174000     98.900088000
H       60.443020000     67.103747000     99.404121000
N       61.021228000     66.905149000    101.929061000
C       61.632012000     66.207548000    100.899349000
C       61.826022000     66.810625000    102.992555000
H       61.686809000     67.259971000    103.974388000
N       62.910513000     66.067602000    102.689313000
H       63.731648000     65.908633000    103.296660000
C       62.811356000     65.680235000    101.376205000
H       63.565248000     65.085570000    100.880453000
Mo      59.024807000     68.039427000    101.870533000
Fe      52.860550000     66.043814000    104.515510000
Fe      54.776681000     67.888597000    104.639846000
Fe      54.171795000     66.749200000    102.359111000
Fe      55.386156000     65.381497000    104.181450000
Fe      57.717360000     66.146536000    103.182055000
Fe      57.079706000     68.637172000    103.626296000
Fe      56.495151000     67.515233000    101.381052000
S       54.526148000     66.177727000    106.097356000
S       52.834852000     68.102713000    103.516421000
S       53.570606000     64.628277000    102.952244000
S       59.025361000     67.707438000    104.176296000
S       57.250239000     69.626560000    101.636098000
S       58.156329000     66.089772000    100.961430000
S       55.981157000     69.668192000    105.204516000
S       57.277775000     64.176630000    104.242015000
S       54.639534000     67.134806000    100.201682000
C       55.953247000     67.142974000    103.294767000
O       60.428374000     69.672921000    102.194973000
O       59.605951000     68.895879000     99.895966000
O       60.284588000     70.743391000     98.807633000
O       60.395283000     71.562365000    103.798504000
O       61.046307000     73.559035000    103.011127000
O       64.704252000     68.295272000     99.352770000
O       64.805617000     69.102894000    101.446711000
C       60.752724000     70.574804000    101.132654000
C       60.147835000     70.054590000     99.830471000
C       60.141980000     71.940009000    101.478739000
C       60.567262000     72.415217000    102.865531000
C       62.283598000     70.571122000    100.945573000
C       62.749952000     69.303831000    100.237768000
C       64.214438000     68.888130000    100.351625000
H       60.304789000     70.268099000    103.023395000
H       62.201609000     68.467151000    100.685211000
H       62.474646000     69.326474000     99.177306000
H       62.586458000     71.467616000    100.388704000
H       62.727048000     70.614091000    101.943228000
H       59.050247000     71.807430000    101.487669000
H       60.384098000     72.675000000    100.707386000
O       57.692744000     68.227808000     98.040390000
H       57.229183000     67.457129000     98.387232000
H       58.347932000     68.453547000     98.726914000
H       53.520353000     73.361276000    102.502380000
H       56.457364000     71.370500000     97.567015000
H       58.214566000     72.687905000    107.968870000
H       51.041130000     73.356952000    109.171375000
H       49.245585000     64.197977000    105.193094000
H       50.675768000     66.311280000    110.154754000
H       49.003062000     69.091366000    108.032571000
H       61.867069000     63.332818000    105.569707000
H       55.625218000     63.947034000    108.270817000
H       56.179082000     61.432537000    101.828461000
H       62.404198000     67.495619000    108.838555000
H       59.152028000     68.181919000    112.101639000
H       60.764204000     65.394208000     99.058011000
