# Supplementary material for: Recasting Nitrogenase’s Carbide Role as a Beating Heart of Steel: A Joint Inorganic and Organic Perspective for μ6Carbide–Iron Bonding
Source: Inorg Chem. 2026 Feb 18;65(9):5028–36. doi: 10.1021/acs.inorgchem.5c05356 (PMC12977034; doi:10.1021/acs.inorgchem.5c05356)
Supplement: Supplementary file 2 [file ic5c05356_si_002.zip › xyz/BS-127.xyz]

C       53.607004000     72.864034000    103.482955000
H       53.309780000     73.604116000    104.238042000
C       52.740515000     71.610654000    103.657253000
H       52.928600000     71.174915000    104.646277000
H       51.660082000     71.787277000    103.581535000
H       53.012466000     70.839585000    102.930555000
C       55.076660000     72.504968000    103.700651000
H       55.738807000     73.373786000    103.661937000
H       55.209957000     72.043972000    104.684064000
H       55.419743000     71.749757000    102.980241000
C       56.179763000     71.442064000     98.618937000
H       57.086384000     71.267200000     99.216546000
H       55.836160000     72.461109000     98.838398000
N       55.169655000     70.505217000     99.084728000
H       55.496958000     69.585010000     99.386896000
C       53.965052000     70.868358000     99.530882000
N       53.340927000     71.947647000     99.032347000
H       53.745975000     72.468005000     98.260525000
H       52.589873000     72.386578000     99.570192000
N       53.379274000     70.163104000    100.504307000
H       53.811922000     69.276126000    100.787703000
H       52.374225000     70.220376000    100.632029000
C       59.049231000     72.886121000    107.292769000
H       58.766328000     72.567433000    106.280863000
H       59.213845000     73.974111000    107.268545000
C       60.343025000     72.198634000    107.703506000
O       60.754678000     72.183486000    108.877763000
N       61.030268000     71.639581000    106.696474000
H       60.667203000     71.671696000    105.745544000
H       61.803801000     70.975793000    106.904684000
C       51.107291000     72.280745000    109.337864000
H       51.135021000     72.064679000    110.413236000
H       50.186448000     71.823825000    108.939060000
N       52.783003000     70.479858000    109.436184000
C       52.304409000     71.592503000    108.772451000
C       53.752719000     69.996914000    108.675854000
H       54.359335000     69.120936000    108.880454000
N       53.930345000     70.748168000    107.561795000
H       54.586876000     70.525858000    106.804446000
C       53.010646000     71.770744000    107.597826000
H       52.929937000     72.512648000    106.811985000
C       49.799639000     65.073249000    104.808793000
H       50.179987000     64.804170000    103.817195000
H       49.097219000     65.907211000    104.700570000
S       51.217651000     65.540314000    105.882471000
C       50.405262000     67.320579000    109.845450000
O       50.117122000     68.179151000    110.680227000
N       50.329531000     67.509844000    108.510546000
H       50.549005000     66.751400000    107.857704000
C       50.068626000     68.834742000    107.995579000
H       50.521637000     69.545104000    108.699859000
C       50.658687000     69.093054000    106.612682000
H       50.561243000     70.165620000    106.392941000
H       51.739569000     68.870821000    106.657913000
O       50.041175000     68.372030000    105.568613000
H       50.498629000     67.505564000    105.514369000
C       61.376953000     63.916945000    106.357574000
O       61.937044000     64.077759000    107.440288000
N       60.190105000     64.474864000    106.048993000
H       59.735935000     64.281335000    105.156380000
C       59.633716000     65.550209000    106.841920000
H       60.465851000     66.083389000    107.307039000
H       59.126079000     66.231057000    106.152682000
C       58.665009000     65.167966000    107.959872000
O       59.011921000     65.142055000    109.138264000
N       57.384779000     64.983474000    107.538582000
H       57.182820000     65.099365000    106.541041000
C       56.305702000     64.796975000    108.461818000
H       56.743249000     64.644909000    109.452476000
H       55.651824000     65.673375000    108.508157000
C       56.615053000     62.091327000    101.087414000
H       57.087076000     62.930506000    101.623477000
H       57.402380000     61.541366000    100.546512000
N       55.615004000     62.567176000    100.147981000
H       54.611591000     62.388223000    100.318793000
C       55.902365000     63.271801000     99.052705000
N       57.169070000     63.567790000     98.747375000
H       57.945399000     63.158375000     99.257458000
H       57.414990000     64.134199000     97.942356000
N       54.896877000     63.683107000     98.261655000
H       53.959014000     63.356292000     98.466675000
H       55.072412000     63.858191000     97.281682000
C       63.102956000     67.389889000    108.010600000
H       64.123469000     67.526038000    108.404763000
H       63.032141000     66.383604000    107.585386000
C       62.876264000     68.484849000    106.946549000
O       62.829381000     69.668759000    107.370397000
O       62.777770000     68.145573000    105.729537000
C       58.856206000     69.122223000    111.630346000
H       58.103019000     69.622504000    112.247960000
H       59.765998000     69.737013000    111.663787000
C       58.452792000     68.957968000    110.187405000
C       57.218419000     68.393510000    109.819689000
H       56.489832000     68.133501000    110.590010000
C       56.941554000     68.132077000    108.477915000
H       55.988778000     67.698117000    108.171934000
C       57.896080000     68.401982000    107.494830000
H       57.678548000     68.163964000    106.458808000
C       59.364143000     69.311576000    109.180709000
H       60.298556000     69.813561000    109.435795000
C       59.100779000     69.013605000    107.839537000
H       59.839139000     69.257294000    107.075457000
C       61.168132000     66.304400000     99.488066000
H       62.028050000     66.630578000     98.903508000
H       60.423456000     67.101000000     99.415794000
N       61.021526000     66.900411000    101.940907000
C       61.624038000     66.204703000    100.904774000
C       61.836255000     66.806270000    102.996977000
H       61.701197000     67.253339000    103.980478000
N       62.919111000     66.065855000    102.682629000
H       63.744232000     65.905726000    103.284998000
C       62.808892000     65.679403000    101.370280000
H       63.559937000     65.087915000    100.866361000
Mo      59.022655000     68.033159000    101.895435000
Fe      52.888553000     66.008258000    104.450863000
Fe      54.809201000     67.862022000    104.537650000
Fe      54.164237000     66.740605000    102.261301000
Fe      55.428630000     65.283051000    104.142262000
Fe      57.739785000     66.102985000    103.249688000
Fe      57.083925000     68.624489000    103.613733000
Fe      56.453274000     67.505079000    101.378115000
S       54.559165000     66.156773000    106.023896000
S       52.837012000     68.068082000    103.466195000
S       53.604730000     64.606624000    102.869757000
S       59.060697000     67.722308000    104.193706000
S       57.253295000     69.603573000    101.615730000
S       58.122612000     66.068522000    101.026200000
S       55.940056000     69.612820000    105.183810000
S       57.334484000     64.102321000    104.284722000
S       54.670303000     67.163267000    100.133175000
C       55.901522000     67.071528000    103.148778000
O       60.430547000     69.666687000    102.204275000
O       59.601990000     68.882020000     99.912037000
O       60.276340000     70.726810000     98.815468000
O       60.398317000     71.561546000    103.803488000
O       61.046038000     73.556532000    103.009003000
O       64.703415000     68.293560000     99.352476000
O       64.806478000     69.103321000    101.445518000
C       60.750555000     70.566471000    101.139288000
C       60.142804000     70.040958000     99.840653000
C       60.139859000     71.932398000    101.483066000
C       60.567730000     72.411716000    102.868109000
C       62.281222000     70.564769000    100.948677000
C       62.748264000     69.298025000    100.240429000
C       64.214001000     68.886104000    100.351747000
H       60.310347000     70.261161000    103.032936000
H       62.202791000     68.460535000    100.689958000
H       62.470472000     69.319083000     99.180555000
H       62.582548000     71.461620000    100.391470000
H       62.726554000     70.608068000    101.945485000
H       59.048049000     71.801447000    101.493459000
H       60.380882000     72.665499000    100.709472000
O       57.675017000     68.243863000     98.052900000
H       57.149678000     67.525837000     98.424514000
H       58.326741000     68.461069000     98.744977000
H       53.526081000     73.353755000    102.512530000
H       56.451928000     71.377299000     97.565451000
H       58.216391000     72.691030000    107.968356000
H       51.041990000     73.356095000    109.172158000
H       49.260079000     64.202352000    105.180968000
H       50.683135000     66.311417000    110.149550000
H       49.008191000     69.085413000    108.022807000
H       61.876741000     63.335588000    105.582760000
H       55.624555000     63.970563000    108.258885000
H       56.180514000     61.418940000    101.827125000
H       62.414467000     67.502082000    108.848153000
H       59.145876000     68.180920000    112.097399000
H       60.746314000     65.391962000     99.066609000
