# Supplementary material for: Recasting Nitrogenase’s Carbide Role as a Beating Heart of Steel: A Joint Inorganic and Organic Perspective for μ6Carbide–Iron Bonding
Source: Inorg Chem. 2026 Feb 18;65(9):5028–36. doi: 10.1021/acs.inorgchem.5c05356 (PMC12977034; doi:10.1021/acs.inorgchem.5c05356)
Supplement: Supplementary file 2 [file ic5c05356_si_002.zip › xyz/BS-134.xyz]

C       53.610886000     72.872784000    103.474166000
H       53.320544000     73.615125000    104.229812000
C       52.742702000     71.622243000    103.657841000
H       52.941246000     71.186321000    104.644638000
H       51.662037000     71.801668000    103.592374000
H       53.006606000     70.852043000    102.927627000
C       55.081194000     72.510420000    103.680431000
H       55.743964000     73.378640000    103.641906000
H       55.220530000     72.041211000    104.658873000
H       55.419124000     71.759299000    102.953258000
C       56.191068000     71.442504000     98.628017000
H       57.094811000     71.274766000     99.231999000
H       55.846784000     72.464010000     98.835080000
N       55.180850000     70.509346000     99.102957000
H       55.522245000     69.614054000     99.457246000
C       53.973998000     70.879246000     99.538058000
N       53.350810000     71.949600000     99.019378000
H       53.761945000     72.464862000     98.247020000
H       52.595995000     72.392247000     99.548172000
N       53.383546000     70.189866000    100.520244000
H       53.801277000     69.292205000    100.801244000
H       52.377092000     70.253627000    100.634124000
C       59.048948000     72.880724000    107.291876000
H       58.764827000     72.559396000    106.281207000
H       59.213259000     73.968712000    107.264579000
C       60.343506000     72.195080000    107.702702000
O       60.756623000     72.182205000    108.876497000
N       61.030510000     71.635020000    106.695794000
H       60.666623000     71.664752000    105.745011000
H       61.804997000     70.973015000    106.904203000
C       51.106236000     72.279942000    109.342445000
H       51.135541000     72.066243000    110.418281000
H       50.184708000     71.822344000    108.945805000
N       52.775286000     70.473191000    109.439363000
C       52.301350000     71.588611000    108.776898000
C       53.743015000     69.987506000    108.677630000
H       54.345158000     69.108050000    108.880381000
N       53.923722000     70.739214000    107.564912000
H       54.580090000     70.514240000    106.805535000
C       53.008540000     71.765361000    107.602565000
H       52.931816000     72.509400000    106.818290000
C       49.802809000     65.071389000    104.751858000
H       50.144308000     64.794207000    103.748830000
H       49.108435000     65.914709000    104.666567000
S       51.265549000     65.513279000    105.769933000
C       50.421401000     67.308297000    109.832790000
O       50.130272000     68.170728000    110.661531000
N       50.345869000     67.490981000    108.496116000
H       50.575921000     66.733556000    107.848776000
C       50.082913000     68.814435000    107.978297000
H       50.536875000     69.526393000    108.680592000
C       50.677218000     69.068009000    106.597524000
H       50.577640000     70.139113000    106.371356000
H       51.758406000     68.849071000    106.649466000
O       50.066736000     68.336279000    105.556982000
H       50.540535000     67.477882000    105.494548000
C       61.382074000     63.924811000    106.368226000
O       61.940887000     64.069300000    107.453919000
N       60.200102000     64.495604000    106.063579000
H       59.755866000     64.325178000    105.161891000
C       59.653524000     65.568385000    106.867565000
H       60.491144000     66.079547000    107.346447000
H       59.162472000     66.268401000    106.185109000
C       58.673193000     65.187368000    107.977459000
O       59.012275000     65.163027000    109.158206000
N       57.395273000     65.002702000    107.549516000
H       57.198370000     65.119862000    106.551445000
C       56.309527000     64.817677000    108.465555000
H       56.740403000     64.666876000    109.459338000
H       55.656814000     65.695213000    108.505637000
C       56.609069000     62.105623000    101.101215000
H       57.068796000     62.949531000    101.640349000
H       57.404739000     61.565757000    100.562563000
N       55.607652000     62.570061000    100.158175000
H       54.604405000     62.396855000    100.335598000
C       55.889034000     63.261755000     99.053707000
N       57.154010000     63.552223000     98.735486000
H       57.934299000     63.148862000     99.244491000
H       57.393197000     64.102386000     97.918012000
N       54.877262000     63.667192000     98.266545000
H       53.941719000     63.347298000     98.493563000
H       55.038436000     63.808301000     97.278163000
C       63.113004000     67.389248000    108.017377000
H       64.135115000     67.526580000    108.406910000
H       63.040390000     66.381223000    107.596558000
C       62.881588000     68.479369000    106.948767000
O       62.836789000     69.665008000    107.367760000
O       62.777708000     68.134311000    105.733747000
C       58.863521000     69.124599000    111.636748000
H       58.111448000     69.625052000    112.255671000
H       59.774562000     69.737595000    111.670386000
C       58.458192000     68.962851000    110.194251000
C       57.219835000     68.406262000    109.828238000
H       56.490231000     68.151976000    110.599485000
C       56.939570000     68.146060000    108.487254000
H       55.982898000     67.719848000    108.182762000
C       57.893911000     68.409462000    107.502273000
H       57.670545000     68.175337000    106.466419000
C       59.370187000     69.310203000    109.186107000
H       60.307851000     69.806995000    109.439567000
C       59.103172000     69.013027000    107.845393000
H       59.841552000     69.253451000    107.080291000
C       61.157164000     66.305666000     99.486368000
H       62.020233000     66.625538000     98.902820000
H       60.415528000     67.104805000     99.410691000
N       60.991705000     66.893019000    101.938163000
C       61.607864000     66.207810000    100.903996000
C       61.802748000     66.805080000    102.998107000
H       61.659840000     67.248853000    103.981643000
N       62.895819000     66.078509000    102.687208000
H       63.719360000     65.923080000    103.292170000
C       62.796148000     65.693829000    101.373473000
H       63.556818000     65.112813000    100.871749000
Mo      58.999740000     68.035212000    101.875132000
Fe      52.932533000     66.033884000    104.374015000
Fe      54.845337000     67.859120000    104.636224000
Fe      54.191145000     66.692166000    102.376471000
Fe      55.385366000     65.258463000    104.190209000
Fe      57.693669000     66.089078000    103.310925000
Fe      57.051864000     68.623708000    103.606018000
Fe      56.393306000     67.570058000    101.398697000
S       54.498562000     66.192027000    106.076539000
S       52.914546000     68.092535000    103.536381000
S       53.666914000     64.577713000    102.791031000
S       59.029867000     67.722120000    104.182696000
S       57.254011000     69.665501000    101.623373000
S       58.062746000     66.078880000    101.032774000
S       55.941443000     69.654888000    105.211850000
S       57.320203000     64.129524000    104.331997000
S       54.524597000     67.156932000    100.264612000
C       55.882050000     66.888595000    103.231058000
O       60.424034000     69.657531000    102.194974000
O       59.591118000     68.883764000     99.906982000
O       60.275654000     70.723685000     98.809252000
O       60.396305000     71.550071000    103.800055000
O       61.044776000     73.547634000    103.011329000
O       64.702788000     68.289571000     99.353260000
O       64.805668000     69.101192000    101.445540000
C       60.747565000     70.561183000    101.134669000
C       60.138620000     70.040570000     99.835258000
C       60.139538000     71.927536000    101.481168000
C       60.566875000     72.402829000    102.867005000
C       62.278285000     70.557767000    100.945981000
C       62.745471000     69.288676000    100.242829000
C       64.212565000     68.881156000    100.352744000
H       60.302608000     70.250250000    103.024585000
H       62.202265000     68.452269000    100.697166000
H       62.465955000     69.304213000     99.183201000
H       62.580476000     71.452520000    100.385803000
H       62.722566000     70.604766000    101.943264000
H       59.047800000     71.794842000    101.491354000
H       60.382068000     72.661775000    100.709072000
O       57.761500000     68.174468000     97.993520000
H       57.394547000     67.334865000     98.290079000
H       58.381768000     68.434887000     98.700501000
H       53.525970000     73.361054000    102.503351000
H       56.467087000     71.366410000     97.576293000
H       58.216589000     72.687133000    107.968486000
H       51.041667000     73.354948000    109.174238000
H       49.267932000     64.207381000    105.146190000
H       50.698396000     66.300753000    110.142997000
H       49.023004000     69.067192000    108.006726000
H       61.878622000     63.345317000    105.589941000
H       55.628437000     63.991636000    108.260931000
H       56.178075000     61.425769000    101.836159000
H       62.427763000     67.505395000    108.857053000
H       59.151973000     68.182136000    112.102213000
H       60.732622000     65.392287000     99.069711000
