# Supplementary material for: Recasting Nitrogenase’s Carbide Role as a Beating Heart of Steel: A Joint Inorganic and Organic Perspective for μ6Carbide–Iron Bonding
Source: Inorg Chem. 2026 Feb 18;65(9):5028–36. doi: 10.1021/acs.inorgchem.5c05356 (PMC12977034; doi:10.1021/acs.inorgchem.5c05356)
Supplement: Supplementary file 2 [file ic5c05356_si_002.zip › xyz/BS-135.xyz]

C       53.598040000     72.889823000    103.470105000
H       53.317992000     73.637131000    104.224844000
C       52.722907000     71.646049000    103.663165000
H       52.922577000     71.214053000    104.651232000
H       51.642836000     71.830059000    103.601720000
H       52.979215000     70.868970000    102.937925000
C       55.066270000     72.517222000    103.668734000
H       55.734974000     73.381011000    103.630734000
H       55.207107000     72.042846000    104.644275000
H       55.395825000     71.766348000    102.937304000
C       56.177749000     71.458409000     98.617541000
H       57.081819000     71.295060000     99.222374000
H       55.830339000     72.479409000     98.821386000
N       55.169753000     70.524182000     99.093953000
H       55.507981000     69.622560000     99.436003000
C       53.966248000     70.893062000     99.539246000
N       53.336581000     71.960126000     99.021636000
H       53.741361000     72.472232000     98.243823000
H       52.584113000     72.403534000     99.553314000
N       53.387635000     70.206269000    100.529932000
H       53.815539000     69.314887000    100.813775000
H       52.381888000     70.263296000    100.653433000
C       59.045716000     72.879033000    107.292009000
H       58.759371000     72.558728000    106.281676000
H       59.211624000     73.966804000    107.265686000
C       60.339047000     72.191072000    107.701821000
O       60.754201000     72.178618000    108.875017000
N       61.022746000     71.627168000    106.694834000
H       60.658781000     71.659230000    105.744330000
H       61.799104000     70.967235000    106.902392000
C       51.107505000     72.280693000    109.337722000
H       51.137273000     72.064939000    110.413133000
H       50.185972000     71.823780000    108.940549000
N       52.785698000     70.480708000    109.429963000
C       52.304157000     71.593971000    108.769399000
C       53.756238000     70.002607000    108.666680000
H       54.366599000     69.128682000    108.869384000
N       53.930405000     70.756410000    107.554071000
H       54.592963000     70.540639000    106.796423000
C       53.008772000     71.776362000    107.594340000
H       52.925643000     72.519923000    106.810452000
C       49.783205000     65.062793000    104.799564000
H       50.170904000     64.793476000    103.811577000
H       49.083804000     65.898836000    104.689634000
S       51.191426000     65.520801000    105.880863000
C       50.399999000     67.315846000    109.849284000
O       50.113203000     68.172194000    110.686735000
N       50.324375000     67.508810000    108.515076000
H       50.536220000     66.749669000    107.860750000
C       50.065947000     68.835339000    108.003081000
H       50.520132000     69.543787000    108.708419000
C       50.656818000     69.091064000    106.620769000
H       50.558436000     70.162469000    106.395998000
H       51.737977000     68.871096000    106.667336000
O       50.040304000     68.363191000    105.580955000
H       50.503335000     67.500082000    105.522893000
C       61.378018000     63.918917000    106.346416000
O       61.920392000     64.064803000    107.439579000
N       60.201574000     64.488721000    106.021147000
H       59.772292000     64.312943000    105.113722000
C       59.625063000     65.551672000    106.815988000
H       60.445614000     66.108563000    107.275340000
H       59.096498000     66.217321000    106.128605000
C       58.676940000     65.140454000    107.941653000
O       59.043620000     65.085836000    109.111888000
N       57.388577000     64.961665000    107.538684000
H       57.168579000     65.117717000    106.551954000
C       56.323646000     64.764846000    108.476966000
H       56.775915000     64.599211000    109.458816000
H       55.674986000     65.643081000    108.549024000
C       56.606983000     62.094039000    101.090951000
H       57.090296000     62.931558000    101.619193000
H       57.386357000     61.534017000    100.548623000
N       55.606795000     62.575212000    100.154889000
H       54.603135000     62.398130000    100.326607000
C       55.897246000     63.270058000     99.054001000
N       57.165860000     63.555560000     98.745681000
H       57.940619000     63.142013000     99.254738000
H       57.414306000     64.111811000     97.934379000
N       54.894443000     63.683634000     98.261359000
H       53.953224000     63.369308000     98.470463000
H       55.069465000     63.848731000     97.279444000
C       63.099007000     67.381660000    108.005097000
H       64.120671000     67.517050000    108.396334000
H       63.025782000     66.375381000    107.580250000
C       62.869818000     68.477655000    106.942325000
O       62.835133000     69.661580000    107.366384000
O       62.757226000     68.138958000    105.725859000
C       58.875229000     69.124068000    111.641010000
H       58.125943000     69.627693000    112.260808000
H       59.787454000     69.735561000    111.668341000
C       58.463580000     68.954606000    110.201085000
C       57.227911000     68.385781000    109.845292000
H       56.501948000     68.134249000    110.620720000
C       56.944622000     68.109353000    108.508510000
H       55.988435000     67.674440000    108.216026000
C       57.892045000     68.370770000    107.516197000
H       57.666715000     68.128207000    106.482643000
C       59.367333000     69.301840000    109.185322000
H       60.301815000     69.809034000    109.429934000
C       59.096142000     68.990981000    107.848423000
H       59.827684000     69.234262000    107.077526000
C       61.164612000     66.299328000     99.481361000
H       62.027898000     66.619688000     98.898874000
H       60.422819000     67.097827000     99.400568000
N       61.000580000     66.906659000    101.928282000
C       61.613122000     66.208521000    100.900410000
C       61.809414000     66.821663000    102.989828000
H       61.669713000     67.272919000    103.970477000
N       62.897923000     66.084495000    102.686493000
H       63.720168000     65.929044000    103.293099000
C       62.797506000     65.690577000    101.375675000
H       63.555447000     65.101094000    100.879619000
Mo      59.004183000     68.052025000    101.860926000
Fe      52.969130000     66.094551000    104.643456000
Fe      54.873155000     67.946489000    104.653066000
Fe      54.205080000     66.732640000    102.351990000
Fe      55.435115000     65.298275000    104.151425000
Fe      57.672338000     66.127746000    103.190872000
Fe      57.080929000     68.678598000    103.592932000
Fe      56.451568000     67.535131000    101.340916000
S       54.600022000     66.207997000    106.117928000
S       52.925073000     68.146062000    103.626892000
S       53.631351000     64.634251000    102.998713000
S       59.004384000     67.699372000    104.159776000
S       57.265964000     69.660139000    101.579142000
S       58.100824000     66.096332000    100.979289000
S       56.033830000     69.726012000    105.243233000
S       57.346715000     64.169540000    104.247083000
S       54.575579000     67.194333000    100.211082000
C       55.960279000     66.939119000    103.182131000
O       60.422878000     69.669628000    102.190163000
O       59.613380000     68.889026000     99.888693000
O       60.288735000     70.738588000     98.802475000
O       60.396133000     71.555902000    103.793648000
O       61.045297000     73.555171000    103.011047000
O       64.705136000     68.291997000     99.354783000
O       64.805243000     69.100034000    101.448850000
C       60.751194000     70.571652000    101.128830000
C       60.149992000     70.051024000     99.825278000
C       60.143902000     71.938199000    101.474809000
C       60.568166000     72.411059000    102.862187000
C       62.282685000     70.564876000    100.945362000
C       62.749491000     69.296801000    100.239727000
C       64.214531000     68.883926000    100.353795000
H       60.301026000     70.267285000    103.018854000
H       62.201800000     68.460262000    100.688230000
H       62.474414000     69.317310000     99.179133000
H       62.587827000     71.460649000    100.388433000
H       62.724118000     70.608052000    101.944033000
H       59.052081000     71.806395000    101.482003000
H       60.388470000     72.673180000    100.704223000
O       57.746436000     68.213993000     97.991463000
H       57.262988000     67.457472000     98.340648000
H       58.377347000     68.453606000     98.695680000
H       53.513061000     73.375687000    102.498089000
H       56.455229000     71.380699000     97.566320000
H       58.213944000     72.685810000    107.969445000
H       51.041984000     73.356046000    109.172119000
H       49.242862000     64.193362000    105.174022000
H       50.678341000     66.305575000    110.149248000
H       49.005659000     69.086769000    108.028988000
H       61.880354000     63.337546000    105.573263000
H       55.637942000     63.941696000    108.276133000
H       56.170593000     61.429196000    101.836369000
H       62.413237000     67.494037000    108.844853000
H       59.163429000     68.182575000    112.108591000
H       60.743040000     65.384495000     99.064878000
