# Supplementary material for: Recasting Nitrogenase’s Carbide Role as a Beating Heart of Steel: A Joint Inorganic and Organic Perspective for μ6Carbide–Iron Bonding
Source: Inorg Chem. 2026 Feb 18;65(9):5028–36. doi: 10.1021/acs.inorgchem.5c05356 (PMC12977034; doi:10.1021/acs.inorgchem.5c05356)
Supplement: Supplementary file 2 [file ic5c05356_si_002.zip › xyz/BS-136.xyz]

C       53.590431000     72.892245000    103.476546000
H       53.299725000     73.639639000    104.227030000
C       52.716045000     71.646191000    103.657080000
H       52.902806000     71.212174000    104.646726000
H       51.636201000     71.826592000    103.582962000
H       52.983108000     70.871948000    102.932505000
C       55.055661000     72.521400000    103.697511000
H       55.727172000     73.382536000    103.654223000
H       55.181974000     72.066493000    104.684415000
H       55.392707000     71.758202000    102.982786000
C       56.181783000     71.445928000     98.615222000
H       57.086755000     71.269824000     99.215050000
H       55.843361000     72.467678000     98.830250000
N       55.165889000     70.516691000     99.083433000
H       55.491173000     69.602504000     99.404309000
C       53.964399000     70.891767000     99.529363000
N       53.345827000     71.969405000     99.021226000
H       53.751028000     72.481160000     98.243428000
H       52.592768000     72.412196000     99.552686000
N       53.378730000     70.200201000    100.512548000
H       53.798347000     69.298735000    100.781096000
H       52.373158000     70.264427000    100.634583000
C       59.047625000     72.884189000    107.293353000
H       58.763209000     72.567792000    106.281223000
H       59.214460000     73.971895000    107.271263000
C       60.339680000     72.193437000    107.703373000
O       60.754270000     72.181356000    108.876762000
N       61.021686000     71.627285000    106.696937000
H       60.657770000     71.659124000    105.746262000
H       61.797897000     70.966755000    106.904475000
C       51.108681000     72.280865000    109.338995000
H       51.144204000     72.066395000    110.414416000
H       50.185214000     71.823268000    108.947094000
N       52.785224000     70.478560000    109.420735000
C       52.301061000     71.592826000    108.763462000
C       53.746855000     69.995935000    108.650006000
H       54.354392000     69.118789000    108.846521000
N       53.913711000     70.749105000    107.535255000
H       54.564913000     70.531042000    106.773160000
C       52.995676000     71.772724000    107.582381000
H       52.908386000     72.516370000    106.799068000
C       49.781418000     65.058610000    104.802645000
H       50.172949000     64.789280000    103.816103000
H       49.081418000     65.893761000    104.689683000
S       51.185024000     65.517017000    105.890031000
C       50.400338000     67.316165000    109.847713000
O       50.115013000     68.172875000    110.685449000
N       50.323200000     67.509190000    108.513692000
H       50.533354000     66.749677000    107.858829000
C       50.062596000     68.835031000    108.001338000
H       50.520230000     69.544977000    108.702828000
C       50.644187000     69.086965000    106.614607000
H       50.544722000     70.157869000    106.387518000
H       51.725391000     68.865557000    106.652581000
O       50.018574000     68.356200000    105.581767000
H       50.483784000     67.494590000    105.521960000
C       61.384194000     63.915642000    106.358097000
O       61.942930000     64.065370000    107.443298000
N       60.201814000     64.484311000    106.052519000
H       59.745621000     64.305098000    105.157891000
C       59.656921000     65.555019000    106.858834000
H       60.495150000     66.073964000    107.328498000
H       59.153407000     66.248512000    106.179258000
C       58.687523000     65.169402000    107.976030000
O       59.031462000     65.150751000    109.155333000
N       57.408943000     64.980668000    107.552947000
H       57.215493000     65.079191000    106.551488000
C       56.327579000     64.788583000    108.472202000
H       56.762766000     64.629748000    109.463031000
H       55.676224000     65.665973000    108.527422000
C       56.613787000     62.101064000    101.096991000
H       57.083331000     62.939739000    101.635792000
H       57.402548000     61.554076000    100.555252000
N       55.614023000     62.577433000    100.157517000
H       54.610557000     62.402118000    100.330188000
C       55.902443000     63.270794000     99.055388000
N       57.169588000     63.555318000     98.742067000
H       57.946398000     63.153441000     99.257209000
H       57.415411000     64.117617000     97.934364000
N       54.896971000     63.682735000     98.264013000
H       53.957479000     63.366874000     98.478597000
H       55.068765000     63.837655000     97.279783000
C       63.105488000     67.386813000    108.010516000
H       64.127826000     67.524215000    108.399287000
H       63.032766000     66.379317000    107.588455000
C       62.872110000     68.479331000    106.945087000
O       62.834574000     69.664276000    107.366819000
O       62.758946000     68.137811000    105.729687000
C       58.870034000     69.127443000    111.638562000
H       58.120591000     69.629818000    112.259124000
H       59.782645000     69.738208000    111.668352000
C       58.458830000     68.962660000    110.198186000
C       57.219894000     68.402551000    109.841076000
H       56.492123000     68.154493000    110.615915000
C       56.937372000     68.125498000    108.504230000
H       55.981319000     67.691557000    108.210197000
C       57.889060000     68.377843000    107.513874000
H       57.669019000     68.123547000    106.482135000
C       59.365706000     69.305031000    109.183440000
H       60.302859000     69.806753000    109.429040000
C       59.095421000     68.993520000    107.846598000
H       59.830576000     69.229693000    107.076903000
C       61.169621000     66.300634000     99.476048000
H       62.034837000     66.621126000     98.896811000
H       60.427419000     67.098802000     99.396549000
N       60.994803000     66.894067000    101.925924000
C       61.613725000     66.204871000    100.895991000
C       61.801580000     66.808093000    102.989184000
H       61.657373000     67.255029000    103.971163000
N       62.895034000     66.079034000    102.684831000
H       63.716501000     65.924021000    103.292606000
C       62.799532000     65.690929000    101.371877000
H       63.560829000     65.106730000    100.874926000
Mo      58.995308000     68.028591000    101.863239000
Fe      52.961721000     66.119124000    104.668029000
Fe      54.828710000     67.979330000    104.652864000
Fe      54.179122000     66.825889000    102.389072000
Fe      55.453918000     65.341079000    104.201019000
Fe      57.701970000     66.084844000    103.188605000
Fe      57.056165000     68.624063000    103.599714000
Fe      56.435031000     67.537628000    101.345553000
S       54.582430000     66.278942000    106.152203000
S       52.859808000     68.172675000    103.676019000
S       53.668343000     64.687365000    103.010177000
S       58.998027000     67.673575000    104.163106000
S       57.248993000     69.630339000    101.619964000
S       58.099195000     66.091143000    100.950806000
S       56.059172000     69.704535000    105.193219000
S       57.331343000     64.122699000    104.315285000
S       54.562602000     67.185169000    100.223628000
C       55.905711000     67.149681000    103.223500000
O       60.412401000     69.656174000    102.197103000
O       59.594870000     68.885260000     99.894239000
O       60.282889000     70.731605000     98.810756000
O       60.387467000     71.550259000    103.801232000
O       61.044654000     73.545011000    103.012598000
O       64.703508000     68.293084000     99.354886000
O       64.801624000     69.096524000    101.450544000
C       60.743491000     70.559089000    101.137243000
C       60.141170000     70.042306000     99.832449000
C       60.137050000     71.926802000    101.481519000
C       60.562888000     72.401967000    102.868170000
C       62.275215000     70.554367000    100.954525000
C       62.744784000     69.290930000    100.242511000
C       64.211131000     68.881313000    100.355192000
H       60.290030000     70.250250000    103.025336000
H       62.199103000     68.450912000    100.686918000
H       62.469759000     69.315845000     99.181991000
H       62.580149000     71.453506000    100.402793000
H       62.716658000     70.592823000    101.953330000
H       59.044822000     71.798763000    101.489075000
H       60.383225000     72.659755000    100.709438000
O       57.714053000     68.217799000     98.009040000
H       57.245845000     67.450620000     98.356813000
H       58.357917000     68.448862000     98.704409000
H       53.514696000     73.375518000    102.502476000
H       56.455328000     71.376216000     97.562410000
H       58.214910000     72.689308000    107.969155000
H       51.042529000     73.356077000    109.172733000
H       49.240635000     64.188911000    105.175842000
H       50.678578000     66.305788000    110.147414000
H       49.002546000     69.087032000    108.031161000
H       61.881713000     63.335610000    105.580834000
H       55.644909000     63.964029000    108.266840000
H       56.179875000     61.425244000    101.833936000
H       62.421200000     67.501524000    108.851165000
H       59.157266000     68.184635000    112.104084000
H       60.747290000     65.386850000     99.058034000
