# Supplementary material for: Recasting Nitrogenase’s Carbide Role as a Beating Heart of Steel: A Joint Inorganic and Organic Perspective for μ6Carbide–Iron Bonding
Source: Inorg Chem. 2026 Feb 18;65(9):5028–36. doi: 10.1021/acs.inorgchem.5c05356 (PMC12977034; doi:10.1021/acs.inorgchem.5c05356)
Supplement: Supplementary file 2 [file ic5c05356_si_002.zip › xyz/BS-137.xyz]

C       53.609090000     72.873542000    103.477224000
H       53.323143000     73.616649000    104.233712000
C       52.733408000     71.627961000    103.656167000
H       52.925662000     71.188869000    104.642532000
H       51.653621000     71.811632000    103.588651000
H       52.995424000     70.856321000    102.926923000
C       55.076195000     72.498992000    103.685344000
H       55.745033000     73.363633000    103.664380000
H       55.206864000     72.012873000    104.656992000
H       55.412670000     71.756300000    102.948735000
C       56.183620000     71.447939000     98.617387000
H       57.090950000     71.274610000     99.214470000
H       55.840207000     72.467389000     98.835350000
N       55.174378000     70.511913000     99.085486000
H       55.503712000     69.594902000     99.394031000
C       53.971528000     70.877427000     99.534800000
N       53.345033000     71.953531000     99.031921000
H       53.749130000     72.472051000     98.258373000
H       52.593812000     72.393280000     99.568815000
N       53.391674000     70.177087000    100.514902000
H       53.822192000     69.282367000    100.785842000
H       52.386198000     70.233539000    100.640616000
C       59.047819000     72.882020000    107.290520000
H       58.762717000     72.560879000    106.280058000
H       59.210974000     73.970182000    107.263880000
C       60.343398000     72.197426000    107.699820000
O       60.757546000     72.185028000    108.873218000
N       61.030028000     71.637597000    106.692477000
H       60.665606000     71.667313000    105.742129000
H       61.804043000     70.974897000    106.901032000
C       51.112091000     72.279550000    109.335897000
H       51.146679000     72.064442000    110.411249000
H       50.188900000     71.822029000    108.943251000
N       52.788038000     70.476903000    109.420212000
C       52.305087000     71.590757000    108.761141000
C       53.750157000     69.992929000    108.650414000
H       54.357881000     69.116201000    108.849048000
N       53.918446000     70.743783000    107.534576000
H       54.572627000     70.522383000    106.773492000
C       53.001011000     71.768001000    107.580071000
H       52.914637000     72.510520000    106.795477000
C       49.750133000     65.056816000    104.806680000
H       50.135550000     64.790459000    103.817020000
H       49.048883000     65.891886000    104.701010000
S       51.158935000     65.511639000    105.886401000
C       50.397385000     67.312284000    109.847408000
O       50.113195000     68.169651000    110.684785000
N       50.320025000     67.504726000    108.513248000
H       50.528856000     66.744532000    107.858998000
C       50.063019000     68.831302000    108.000375000
H       50.521131000     69.540000000    108.702910000
C       50.647815000     69.083740000    106.614810000
H       50.554168000     70.155747000    106.390877000
H       51.727785000     68.856934000    106.654627000
O       50.020784000     68.360223000    105.577739000
H       50.478259000     67.494585000    105.517567000
C       61.375235000     63.922612000    106.356013000
O       61.928102000     64.074186000    107.443407000
N       60.192185000     64.486014000    106.042652000
H       59.751311000     64.307979000    105.140923000
C       59.628363000     65.556922000    106.836546000
H       60.456101000     66.103019000    107.295100000
H       59.107956000     66.227756000    106.147239000
C       58.671735000     65.163040000    107.961619000
O       59.029461000     65.126839000    109.136033000
N       57.387291000     64.981713000    107.550655000
H       57.181117000     65.102876000    106.554054000
C       56.315201000     64.787492000    108.480413000
H       56.759695000     64.624836000    109.466433000
H       55.665003000     65.665444000    108.544301000
C       56.607548000     62.120992000    101.105584000
H       57.069673000     62.964283000    101.643865000
H       57.402203000     61.576952000    100.569399000
N       55.609291000     62.587644000    100.159807000
H       54.606143000     62.407199000    100.330196000
C       55.897497000     63.278915000     99.056198000
N       57.164358000     63.571338000     98.747527000
H       57.941016000     63.167177000     99.260970000
H       57.409614000     64.128418000     97.935947000
N       54.892784000     63.680720000     98.259536000
H       53.953895000     63.361122000     98.470840000
H       55.067415000     63.839889000     97.276557000
C       63.106620000     67.387576000    108.010574000
H       64.127669000     67.524198000    108.403210000
H       63.035478000     66.381072000    107.585898000
C       62.878440000     68.482072000    106.945772000
O       62.831186000     69.666151000    107.368780000
O       62.779934000     68.141873000    105.728942000
C       58.868923000     69.125461000    111.645815000
H       58.115498000     69.623973000    112.264625000
H       59.779767000     69.738507000    111.682143000
C       58.466782000     68.963762000    110.202555000
C       57.233268000     68.397951000    109.834181000
H       56.501495000     68.142999000    110.603129000
C       56.961236000     68.127575000    108.493652000
H       56.007818000     67.694643000    108.189007000
C       57.919168000     68.389995000    107.511673000
H       57.704989000     68.146887000    106.476044000
C       59.379702000     69.314136000    109.196400000
H       60.312702000     69.818872000    109.451157000
C       59.120882000     69.007458000    107.856217000
H       59.860947000     69.248673000    107.093010000
C       61.168803000     66.309412000     99.474429000
H       62.024300000     66.638801000     98.885441000
H       60.422099000     67.104498000     99.407103000
N       61.037436000     66.908138000    101.924707000
C       61.632313000     66.208074000    100.887975000
C       61.855071000     66.809344000    102.978206000
H       61.726913000     67.257024000    103.962452000
N       62.931429000     66.060590000    102.661545000
H       63.756251000     65.896183000    103.263342000
C       62.814742000     65.673980000    101.349799000
H       63.559314000     65.075998000    100.844019000
Mo      59.039822000     68.045909000    101.880810000
Fe      52.924017000     66.082854000    104.645622000
Fe      54.830248000     67.880820000    104.612448000
Fe      54.131598000     66.748773000    102.351740000
Fe      55.401616000     65.372669000    104.165785000
Fe      57.742083000     66.171159000    103.222882000
Fe      57.126433000     68.617295000    103.601919000
Fe      56.460743000     67.511559000    101.368654000
S       54.531347000     66.226066000    106.143349000
S       52.868078000     68.138380000    103.637779000
S       53.633398000     64.634239000    103.003446000
S       59.105538000     67.737927000    104.181251000
S       57.253375000     69.610976000    101.613234000
S       58.121238000     66.085769000    101.008931000
S       56.017611000     69.638319000    105.212178000
S       57.309583000     64.208254000    104.306203000
S       54.620927000     67.174194000    100.189683000
C       55.910008000     67.044705000    103.110117000
O       60.445404000     69.676830000    102.187578000
O       59.608911000     68.895774000     99.896843000
O       60.280643000     70.741979000     98.801364000
O       60.407628000     71.562708000    103.792896000
O       61.047303000     73.563073000    103.006232000
O       64.705120000     68.293256000     99.348331000
O       64.807681000     69.107047000    101.439861000
C       60.758600000     70.579919000    101.124373000
C       60.149085000     70.055338000     99.826151000
C       60.144459000     71.942696000    101.474093000
C       60.572700000     72.417394000    102.860756000
C       62.288658000     70.579551000    100.932486000
C       62.753213000     69.309116000    100.229262000
C       64.216654000     68.890604000    100.345207000
H       60.324604000     70.269429000    103.018446000
H       62.203404000     68.475028000    100.679876000
H       62.477773000     69.328236000     99.168735000
H       62.589773000     71.473900000    100.371464000
H       62.733342000     70.626318000    101.929578000
H       59.053041000     71.808467000    101.485899000
H       60.381984000     72.679720000    100.703146000
O       57.672167000     68.245695000     98.054128000
H       57.170370000     67.506584000     98.416321000
H       58.327032000     68.465909000     98.742522000
H       53.526981000     73.363144000    102.506839000
H       56.454228000     71.381233000     97.563622000
H       58.216529000     72.687124000    107.968068000
H       51.044450000     73.354943000    109.171410000
H       49.214152000     64.184875000    105.181571000
H       50.675146000     66.301917000    110.147586000
H       49.003302000     69.084824000    108.029106000
H       61.875432000     63.341921000    105.580965000
H       55.631164000     63.963596000    108.276972000
H       56.173662000     61.444308000    101.841751000
H       62.419361000     67.499493000    108.849174000
H       59.157082000     68.181619000    112.108661000
H       60.746052000     65.395692000     99.056701000
