# Supplementary material for: Recasting Nitrogenase’s Carbide Role as a Beating Heart of Steel: A Joint Inorganic and Organic Perspective for μ6Carbide–Iron Bonding
Source: Inorg Chem. 2026 Feb 18;65(9):5028–36. doi: 10.1021/acs.inorgchem.5c05356 (PMC12977034; doi:10.1021/acs.inorgchem.5c05356)
Supplement: Supplementary file 2 [file ic5c05356_si_002.zip › xyz/BS-145.xyz]

C       53.606303000     72.869738000    103.472227000
H       53.306136000     73.607222000    104.228879000
C       52.748454000     71.610449000    103.647527000
H       52.941399000     71.175422000    104.635770000
H       51.666856000     71.780918000    103.573585000
H       53.024510000     70.842054000    102.919508000
C       55.079157000     72.522222000    103.684823000
H       55.734801000     73.394906000    103.635136000
H       55.221158000     72.070069000    104.670687000
H       55.423156000     71.763452000    102.968721000
C       56.177546000     71.456371000     98.619419000
H       57.083398000     71.288344000     99.220081000
H       55.831705000     72.476297000     98.831329000
N       55.170655000     70.519532000     99.091374000
H       55.504130000     69.608702000     99.414573000
C       53.963344000     70.881215000     99.531250000
N       53.337594000     71.956541000     99.025119000
H       53.749197000     72.480716000     98.259531000
H       52.583421000     72.394066000     99.559315000
N       53.377204000     70.177397000    100.505608000
H       53.800954000     69.273232000    100.762181000
H       52.370890000     70.235653000    100.623384000
C       59.049477000     72.885755000    107.291841000
H       58.766193000     72.566522000    106.280256000
H       59.214273000     73.973689000    107.266468000
C       60.343290000     72.198536000    107.702333000
O       60.754942000     72.181687000    108.876505000
N       61.031346000     71.641011000    106.694642000
H       60.669334000     71.673795000    105.743255000
H       61.805531000     70.978471000    106.902518000
C       51.108829000     72.280694000    109.336770000
H       51.141457000     72.065365000    110.412156000
H       50.185813000     71.824015000    108.942702000
N       52.781275000     70.476900000    109.428665000
C       52.301600000     71.589464000    108.765221000
C       53.742165000     69.987337000    108.661263000
H       54.345370000     69.108623000    108.863486000
N       53.913627000     70.733794000    107.542961000
H       54.562957000     70.506547000    106.779032000
C       52.998690000     71.760650000    107.583989000
H       52.915339000     72.501025000    106.796917000
C       49.797988000     65.059484000    104.829276000
H       50.178746000     64.797400000    103.835784000
H       49.103362000     65.900809000    104.727638000
S       51.215671000     65.495791000    105.917624000
C       50.401358000     67.317540000    109.849989000
O       50.113161000     68.175534000    110.685294000
N       50.325562000     67.507146000    108.515376000
H       50.546524000     66.748019000    107.864008000
C       50.065129000     68.831030000    107.997810000
H       50.523982000     69.544408000    108.695170000
C       50.645409000     69.075513000    106.609132000
H       50.543836000     70.144854000    106.375499000
H       51.726562000     68.855445000    106.648330000
O       50.020458000     68.335824000    105.581193000
H       50.497927000     67.482330000    105.518434000
C       61.369839000     63.917733000    106.356423000
O       61.925157000     64.069121000    107.442677000
N       60.186377000     64.483366000    106.046494000
H       59.742044000     64.305068000    105.146477000
C       59.633181000     65.556127000    106.845665000
H       60.466989000     66.081386000    107.316671000
H       59.129843000     66.244766000    106.161389000
C       58.661618000     65.169943000    107.959726000
O       59.007766000     65.134459000    109.137829000
N       57.380945000     64.990771000    107.536695000
H       57.177485000     65.128463000    106.542612000
C       56.300241000     64.807172000    108.459078000
H       56.737098000     64.651068000    109.449337000
H       55.650677000     65.686395000    108.506706000
C       56.615686000     62.090836000    101.086529000
H       57.090684000     62.930373000    101.619156000
H       57.400635000     61.537198000    100.545844000
N       55.615530000     62.567235000    100.147991000
H       54.612042000     62.390065000    100.320772000
C       55.902612000     63.269617000     99.051341000
N       57.169806000     63.560648000     98.742505000
H       57.946216000     63.147678000     99.249575000
H       57.415299000     64.124543000     97.935678000
N       54.896905000     63.684143000     98.262444000
H       53.957940000     63.363796000     98.472520000
H       55.069670000     63.852374000     97.280692000
C       63.096675000     67.387221000    108.004448000
H       64.119245000     67.519632000    108.394290000
H       63.020904000     66.381254000    107.579345000
C       62.869115000     68.483652000    106.941941000
O       62.832895000     69.667325000    107.366390000
O       62.759163000     68.145452000    105.725002000
C       58.861644000     69.120970000    111.626154000
H       58.110815000     69.624373000    112.244178000
H       59.773152000     69.733492000    111.656633000
C       58.453258000     68.956799000    110.184419000
C       57.214774000     68.398311000    109.822207000
H       56.489515000     68.138832000    110.595766000
C       56.927072000     68.145100000    108.481294000
H       55.970252000     67.716515000    108.180756000
C       57.873461000     68.418807000    107.491335000
H       57.641366000     68.195394000    106.454742000
C       59.359663000     69.309589000    109.172828000
H       60.297872000     69.806809000    109.423501000
C       59.084642000     69.020713000    107.831742000
H       59.818116000     69.268206000    107.064095000
C       61.173655000     66.297735000     99.484691000
H       62.035938000     66.620265000     98.902073000
H       60.432785000     67.097432000     99.409027000
N       61.015869000     66.897585000    101.933885000
C       61.624276000     66.200447000    100.902797000
C       61.825726000     66.806488000    102.994025000
H       61.689536000     67.255744000    103.976361000
N       62.910963000     66.066310000    102.687118000
H       63.733910000     65.908387000    103.292342000
C       62.807267000     65.676786000    101.375192000
H       63.561221000     65.084446000    100.876672000
Mo      59.022093000     68.042805000    101.873068000
Fe      52.864633000     66.043376000    104.495894000
Fe      54.798925000     67.834577000    104.598245000
Fe      54.175274000     66.705746000    102.328458000
Fe      55.366758000     65.314584000    104.182425000
Fe      57.702189000     66.097879000    103.211367000
Fe      57.088065000     68.613568000    103.572346000
Fe      56.491911000     67.532337000    101.377239000
S       54.513118000     66.233058000    106.103177000
S       52.794626000     68.055254000    103.562867000
S       53.616814000     64.614844000    102.869587000
S       59.013328000     67.673823000    104.172579000
S       57.291392000     69.656433000    101.593562000
S       58.117948000     66.074818000    101.003732000
S       55.921487000     69.648169000    105.136621000
S       57.300907000     64.149818000    104.273003000
S       54.618257000     67.214795000    100.195671000
C       55.993201000     66.909996000    103.243837000
O       60.437480000     69.663177000    102.199224000
O       59.625040000     68.878486000     99.896459000
O       60.289653000     70.732058000     98.810730000
O       60.402424000     71.553792000    103.800229000
O       61.046623000     73.553042000    103.013921000
O       64.708485000     68.290810000     99.351964000
O       64.811784000     69.099227000    101.445815000
C       60.758319000     70.565883000    101.135259000
C       60.155824000     70.042733000     99.833231000
C       60.148469000     71.931217000    101.481056000
C       60.572396000     72.407573000    102.866952000
C       62.288958000     70.562000000    100.947235000
C       62.754473000     69.294322000    100.240307000
C       64.219417000     68.882492000    100.351773000
H       60.313652000     70.261228000    103.026467000
H       62.208139000     68.457540000    100.690067000
H       62.477119000     69.314923000     99.180351000
H       62.592363000     71.458131000    100.390027000
H       62.732526000     70.604307000    101.944801000
H       59.056855000     71.797946000    101.489438000
H       60.390785000     72.665479000    100.709156000
O       57.693378000     68.239362000     98.042556000
H       57.190088000     67.498967000     98.399291000
H       58.345662000     68.457222000     98.733870000
H       53.521441000     73.359627000    102.502224000
H       56.451347000     71.385033000     97.566783000
H       58.216598000     72.691464000    107.967610000
H       51.042770000     73.356077000    109.171585000
H       49.252480000     64.188548000    105.192581000
H       50.679199000     66.307751000    110.152033000
H       49.005284000     69.083845000    108.028014000
H       61.870293000     63.337485000    105.581207000
H       55.616989000     63.982661000    108.255492000
H       56.180121000     61.421641000    101.828528000
H       62.412259000     67.501362000    108.845071000
H       59.149384000     68.180062000    112.095194000
H       60.749801000     65.385796000     99.064198000
