# Supplementary material for: Recasting Nitrogenase’s Carbide Role as a Beating Heart of Steel: A Joint Inorganic and Organic Perspective for μ6Carbide–Iron Bonding
Source: Inorg Chem. 2026 Feb 18;65(9):5028–36. doi: 10.1021/acs.inorgchem.5c05356 (PMC12977034; doi:10.1021/acs.inorgchem.5c05356)
Supplement: Supplementary file 2 [file ic5c05356_si_002.zip › xyz/BS-146.xyz]

C       53.596305000     72.875872000    103.475468000
H       53.295269000     73.616065000    104.228971000
C       52.733672000     71.619634000    103.647119000
H       52.922743000     71.181785000    104.635038000
H       51.652614000     71.792333000    103.571763000
H       53.008880000     70.852731000    102.917342000
C       55.065127000     72.520722000    103.699397000
H       55.727999000     73.388119000    103.650376000
H       55.195360000     72.075233000    104.689993000
H       55.409508000     71.755425000    102.990364000
C       56.186563000     71.429798000     98.616852000
H       57.092772000     71.240855000     99.210801000
H       55.855442000     72.451496000     98.844096000
N       55.166391000     70.502900000     99.078957000
H       55.480681000     69.578527000     99.384231000
C       53.965572000     70.878519000     99.524597000
N       53.350952000     71.962926000     99.025494000
H       53.758739000     72.479937000     98.252839000
H       52.597559000     72.402959000     99.558591000
N       53.377034000     70.178961000    100.500848000
H       53.796128000     69.271768000    100.751167000
H       52.370914000     70.241135000    100.619056000
C       59.048614000     72.888253000    107.293331000
H       58.765448000     72.572882000    106.280520000
H       59.215447000     73.975961000    107.272289000
C       60.340345000     72.196947000    107.703617000
O       60.753537000     72.182509000    108.877436000
N       61.023623000     71.632965000    106.696832000
H       60.660378000     71.665858000    105.745830000
H       61.798735000     70.971133000    106.904395000
C       51.106404000     72.281365000    109.339721000
H       51.139174000     72.066528000    110.415169000
H       50.183631000     71.824251000    108.945602000
N       52.780950000     70.478493000    109.428487000
C       52.299671000     71.592117000    108.768048000
C       53.743635000     69.993222000    108.660951000
H       54.348072000     69.114374000    108.859312000
N       53.914311000     70.744318000    107.545532000
H       54.566110000     70.523111000    106.784926000
C       52.997339000     71.769135000    107.588334000
H       52.912582000     72.511228000    106.803120000
C       49.815620000     65.068348000    104.816985000
H       50.196400000     64.801337000    103.824867000
H       49.120215000     65.908416000    104.710698000
S       51.232975000     65.514209000    105.902532000
C       50.404210000     67.319810000    109.850630000
O       50.115064000     68.177767000    110.685743000
N       50.328507000     67.509058000    108.516038000
H       50.551963000     66.750913000    107.864287000
C       50.067404000     68.832985000    107.999284000
H       50.523632000     69.545750000    108.698914000
C       50.651767000     69.079423000    106.612695000
H       50.550771000     70.149002000    106.379976000
H       51.732933000     68.858999000    106.655048000
O       50.030306000     68.341007000    105.582562000
H       50.505557000     67.484952000    105.524075000
C       61.371106000     63.913494000    106.356589000
O       61.927306000     64.066208000    107.442195000
N       60.186160000     64.476996000    106.048572000
H       59.742026000     64.300910000    105.148018000
C       59.635065000     65.550042000    106.848418000
H       60.469816000     66.077736000    107.315113000
H       59.128320000     66.236202000    106.164208000
C       58.667014000     65.165667000    107.966328000
O       59.015328000     65.136839000    109.144040000
N       57.385948000     64.984875000    107.546452000
H       57.183384000     65.104465000    106.549391000
C       56.307673000     64.794830000    108.469966000
H       56.746052000     64.634300000    109.458849000
H       55.657200000     65.672948000    108.524111000
C       56.614986000     62.103863000    101.087722000
H       57.083407000     62.945692000    101.622584000
H       57.404778000     61.555791000    100.548522000
N       55.614831000     62.575362000    100.146633000
H       54.611704000     62.397442000    100.319885000
C       55.901628000     63.275379000     99.048049000
N       57.168375000     63.567009000     98.738994000
H       57.944756000     63.166314000     99.255385000
H       57.414403000     64.133991000     97.934639000
N       54.896341000     63.683952000     98.256327000
H       53.956605000     63.366094000     98.465720000
H       55.070391000     63.858738000     97.276182000
C       63.095676000     67.385689000    108.006056000
H       64.118035000     67.519872000    108.395831000
H       63.021189000     66.379485000    107.581288000
C       62.865951000     68.481541000    106.943605000
O       62.830440000     69.665420000    107.368156000
O       62.753601000     68.143268000    105.727151000
C       58.866902000     69.126036000    111.640171000
H       58.118106000     69.628182000    112.261666000
H       59.779466000     69.736902000    111.669388000
C       58.454272000     68.962238000    110.199967000
C       57.215752000     68.400696000    109.843285000
H       56.490067000     68.148444000    110.618689000
C       56.930499000     68.128791000    108.505874000
H       55.975119000     67.693259000    108.211144000
C       57.879246000     68.389161000    107.514897000
H       57.655224000     68.141976000    106.482419000
C       59.359391000     69.308941000    109.185105000
H       60.296503000     69.810591000    109.430986000
C       59.086253000     69.003617000    107.847398000
H       59.819272000     69.244281000    107.077050000
C       61.173549000     66.298350000     99.482174000
H       62.037141000     66.622391000     98.902367000
H       60.429814000     67.095490000     99.407529000
N       61.009020000     66.888649000    101.934679000
C       61.621278000     66.197997000    100.901235000
C       61.818928000     66.798596000    102.994757000
H       61.680739000     67.245837000    103.977672000
N       62.908094000     66.064759000    102.685895000
H       63.732147000     65.909625000    103.290496000
C       62.806623000     65.679014000    101.372643000
H       63.563688000     65.092438000    100.872162000
Mo      59.002617000     68.008107000    101.884697000
Fe      52.899199000     66.090136000    104.497001000
Fe      54.833403000     67.909493000    104.691046000
Fe      54.177835000     66.739503000    102.268348000
Fe      55.417824000     65.397132000    104.213650000
Fe      57.722012000     66.093083000    103.235450000
Fe      57.062218000     68.583121000    103.634893000
Fe      56.448862000     67.475522000    101.350998000
S       54.509281000     66.265161000    106.140752000
S       52.858260000     68.106589000    103.571614000
S       53.672166000     64.655360000    102.886953000
S       59.023372000     67.689052000    104.186840000
S       57.224732000     69.578294000    101.634146000
S       58.134298000     66.044906000    101.004577000
S       56.007269000     69.687282000    105.175973000
S       57.277649000     64.152668000    104.298198000
S       54.604995000     67.198086000    100.117642000
C       55.969126000     67.042731000    103.334277000
O       60.405349000     69.651238000    102.207748000
O       59.587608000     68.868164000     99.911070000
O       60.269208000     70.712782000     98.818970000
O       60.381024000     71.550436000    103.806192000
O       61.041091000     73.540339000    103.008622000
O       64.700836000     68.294173000     99.356034000
O       64.797347000     69.095049000    101.452683000
C       60.734825000     70.550086000    101.144595000
C       60.131137000     70.026454000     99.843097000
C       60.126092000     71.918106000    101.485214000
C       60.555593000     72.398246000    102.869385000
C       62.266978000     70.548873000    100.959914000
C       62.740076000     69.288488000    100.244390000
C       64.207335000     68.880647000    100.356793000
H       60.283363000     70.246597000    103.034288000
H       62.196006000     68.446249000    100.686411000
H       62.465241000     69.315624000     99.183905000
H       62.569896000     71.450247000    100.410670000
H       62.709499000     70.586055000    101.958245000
H       59.034013000     71.787954000    101.495324000
H       60.369887000     72.649177000    100.710521000
O       57.684906000     68.230277000     98.028450000
H       57.165824000     67.497169000     98.378026000
H       58.332043000     68.438336000     98.727536000
H       53.518353000     73.363198000    102.503595000
H       56.455238000     71.369898000     97.562183000
H       58.215309000     72.692871000    107.968261000
H       51.041440000     73.356565000    109.172918000
H       49.269239000     64.199454000    105.183852000
H       50.682813000     66.310286000    110.152857000
H       49.007259000     69.084736000    108.027817000
H       61.871478000     63.334041000    105.580727000
H       55.624309000     63.971221000    108.263127000
H       56.181039000     61.430605000    101.826988000
H       62.411059000     67.499580000    108.846549000
H       59.154576000     68.183078000    112.105117000
H       60.751510000     65.386627000     99.059393000
