# Supplementary material for: Recasting Nitrogenase’s Carbide Role as a Beating Heart of Steel: A Joint Inorganic and Organic Perspective for μ6Carbide–Iron Bonding
Source: Inorg Chem. 2026 Feb 18;65(9):5028–36. doi: 10.1021/acs.inorgchem.5c05356 (PMC12977034; doi:10.1021/acs.inorgchem.5c05356)
Supplement: Supplementary file 2 [file ic5c05356_si_002.zip › xyz/BS-147.xyz]

C       53.602055000     72.872987000    103.469257000
H       53.306988000     73.612252000    104.226027000
C       52.738981000     71.617936000    103.648272000
H       52.929918000     71.187079000    104.638830000
H       51.657876000     71.790556000    103.572815000
H       53.013385000     70.845757000    102.923939000
C       55.073096000     72.517581000    103.678554000
H       55.730862000     73.389885000    103.648841000
H       55.211490000     72.041831000    104.653647000
H       55.417209000     71.772662000    102.947664000
C       56.186946000     71.437011000     98.625455000
H       57.095364000     71.258607000     99.219174000
H       55.845558000     72.455865000     98.849532000
N       55.177307000     70.500329000     99.093155000
H       55.505148000     69.581430000     99.398511000
C       53.971780000     70.863045000     99.536865000
N       53.344885000     71.938466000     99.032959000
H       53.749732000     72.457294000     98.259942000
H       52.592383000     72.378141000     99.567991000
N       53.387043000     70.160962000    100.513378000
H       53.825128000     69.280312000    100.806018000
H       52.381423000     70.213764000    100.638304000
C       59.050041000     72.881766000    107.294589000
H       58.766636000     72.561825000    106.283305000
H       59.215624000     73.969618000    107.269090000
C       60.343145000     72.194229000    107.706757000
O       60.756418000     72.182501000    108.880534000
N       61.028946000     71.631164000    106.700855000
H       60.664736000     71.660528000    105.750362000
H       61.803485000     70.969254000    106.909393000
C       51.107699000     72.280427000    109.337762000
H       51.135440000     72.064498000    110.413199000
H       50.186613000     71.823617000    108.939377000
N       52.779947000     70.476807000    109.436037000
C       52.304460000     71.591069000    108.772670000
C       53.750158000     69.993318000    108.676103000
H       54.354380000     69.115663000    108.880378000
N       53.930849000     70.744831000    107.563086000
H       54.593675000     70.524799000    106.807203000
C       53.013170000     71.768947000    107.599299000
H       52.935557000     72.512176000    106.814362000
C       49.819476000     65.073144000    104.809993000
H       50.194498000     64.804806000    103.816032000
H       49.123486000     65.913118000    104.706427000
S       51.244135000     65.522270000    105.884464000
C       50.407255000     67.320400000    109.847687000
O       50.116696000     68.178653000    110.681753000
N       50.331779000     67.508826000    108.512631000
H       50.556976000     66.751237000    107.861339000
C       50.069757000     68.832927000    107.996469000
H       50.523988000     69.545022000    108.698181000
C       50.657634000     69.084997000    106.612167000
H       50.555748000     70.155457000    106.383974000
H       51.739187000     68.867167000    106.658361000
O       50.041681000     68.350560000    105.576115000
H       50.516877000     67.494554000    105.515692000
C       61.367953000     63.916532000    106.355257000
O       61.919751000     64.067355000    107.443272000
N       60.184545000     64.479883000    106.041692000
H       59.749733000     64.305785000    105.136598000
C       59.623044000     65.551063000    106.837388000
H       60.452184000     66.086929000    107.305134000
H       59.113671000     66.231079000    106.149091000
C       58.654583000     65.162659000    107.953319000
O       59.003406000     65.123267000    109.130363000
N       57.372297000     64.987905000    107.532509000
H       57.166885000     65.125840000    106.538873000
C       56.292488000     64.807330000    108.456143000
H       56.729786000     64.650646000    109.446071000
H       55.644245000     65.687657000    108.502876000
C       56.615023000     62.095747000    101.085469000
H       57.087886000     62.936145000    101.618748000
H       57.401817000     61.543763000    100.545874000
N       55.615156000     62.570207000    100.145466000
H       54.611695000     62.391904000    100.317292000
C       55.901962000     63.271808000     99.048064000
N       57.168612000     63.566724000     98.740947000
H       57.945324000     63.156310000     99.249607000
H       57.413790000     64.129918000     97.933482000
N       54.895924000     63.681834000     98.257225000
H       53.958108000     63.356138000     98.464486000
H       55.070036000     63.853333000     97.276301000
C       63.101938000     67.382484000    108.008658000
H       64.123117000     67.515651000    108.402070000
H       63.027910000     66.376359000    107.583575000
C       62.877711000     68.478130000    106.944739000
O       62.836407000     69.661972000    107.368747000
O       62.776531000     68.139253000    105.727610000
C       58.866068000     69.125370000    111.642057000
H       58.115607000     69.626304000    112.262545000
H       59.778143000     69.736896000    111.674214000
C       58.457876000     68.962985000    110.200430000
C       57.219786000     68.403646000    109.837938000
H       56.490761000     68.152121000    110.610607000
C       56.939078000     68.136055000    108.498621000
H       55.982515000     67.707852000    108.197061000
C       57.892499000     68.395631000    107.511771000
H       57.669210000     68.155995000    106.477357000
C       59.367917000     69.308582000    109.189825000
H       60.304579000     69.808628000    109.440570000
C       59.100049000     69.005049000    107.850680000
H       59.836623000     69.244413000    107.083445000
C       61.170119000     66.300989000     99.482740000
H       62.028286000     66.631419000     98.898171000
H       60.423314000     67.096079000     99.413899000
N       61.026192000     66.894194000    101.935010000
C       61.627610000     66.198423000    100.898711000
C       61.842057000     66.800818000    102.990207000
H       61.709129000     67.248646000    103.973784000
N       62.924196000     66.059672000    102.675348000
H       63.749519000     65.900243000    103.277668000
C       62.812651000     65.672472000    101.363358000
H       63.562513000     65.079983000    100.858989000
Mo      59.021506000     68.016855000    101.895520000
Fe      52.898107000     66.074683000    104.454825000
Fe      54.843021000     67.914270000    104.621976000
Fe      54.183076000     66.671011000    102.232184000
Fe      55.400632000     65.334312000    104.110487000
Fe      57.727367000     66.091105000    103.225871000
Fe      57.090886000     68.610305000    103.642462000
Fe      56.464375000     67.458239000    101.379644000
S       54.552013000     66.245413000    106.059021000
S       52.863019000     68.070672000    103.484462000
S       53.615520000     64.607843000    102.851801000
S       59.063664000     67.686419000    104.189902000
S       57.235392000     69.577755000    101.635938000
S       58.137971000     66.053548000    101.012674000
S       55.991338000     69.700299000    105.219055000
S       57.288140000     64.147936000    104.285836000
S       54.674926000     67.168290000    100.125737000
C       55.921612000     66.932752000    103.127714000
O       60.422112000     69.655790000    102.208573000
O       59.591566000     68.874846000     99.915864000
O       60.268245000     70.719581000     98.820714000
O       60.397173000     71.550510000    103.807773000
O       61.043492000     73.545922000    103.012383000
O       64.701064000     68.293455000     99.352257000
O       64.801273000     69.100094000    101.446579000
C       60.742560000     70.556845000    101.144378000
C       60.134237000     70.033309000     99.845396000
C       60.131424000     71.922572000    101.489066000
C       60.563807000     72.401641000    102.872549000
C       62.273586000     70.557344000    100.953929000
C       62.743790000     69.295356000    100.239306000
C       64.210084000     68.884156000    100.351869000
H       60.305258000     70.250306000    103.038075000
H       62.198343000     68.454512000    100.682377000
H       62.468460000     69.322201000     99.178928000
H       62.573874000     71.457678000    100.401751000
H       62.719042000     70.596423000    101.950851000
H       59.039630000     71.791292000    101.502566000
H       60.370703000     72.655331000    100.714526000
O       57.669090000     68.246016000     98.052298000
H       57.141241000     67.527433000     98.418813000
H       58.319230000     68.459304000     98.747266000
H       53.518734000     73.362466000    102.498912000
H       56.455035000     71.375534000     97.570728000
H       58.216611000     72.688144000    107.969870000
H       51.042278000     73.355777000    109.172102000
H       49.274533000     64.204806000    105.180298000
H       50.685475000     66.311328000    110.151771000
H       49.009373000     69.083782000    108.023995000
H       61.870227000     63.337194000    105.580538000
H       55.607699000     63.984124000    108.252439000
H       56.179661000     61.425722000    101.826837000
H       62.414487000     67.496617000    108.846801000
H       59.153729000     68.181984000    112.106140000
H       60.749571000     65.388917000     99.059227000
