# Supplementary material for: Recasting Nitrogenase’s Carbide Role as a Beating Heart of Steel: A Joint Inorganic and Organic Perspective for μ6Carbide–Iron Bonding
Source: Inorg Chem. 2026 Feb 18;65(9):5028–36. doi: 10.1021/acs.inorgchem.5c05356 (PMC12977034; doi:10.1021/acs.inorgchem.5c05356)
Supplement: Supplementary file 2 [file ic5c05356_si_002.zip › xyz/BS-156.xyz]

C       53.600835000     72.870224000    103.470968000
H       53.294809000     73.606485000    104.226447000
C       52.745816000     71.608137000    103.639137000
H       52.933777000     71.172296000    104.627920000
H       51.663950000     71.774025000    103.558908000
H       53.030097000     70.842024000    102.911641000
C       55.072164000     72.524353000    103.693202000
H       55.727966000     73.397179000    103.647948000
H       55.206952000     72.073875000    104.680898000
H       55.421056000     71.765515000    102.979591000
C       56.185155000     71.438643000     98.614926000
H       57.093596000     71.263425000     99.209717000
H       55.842013000     72.457138000     98.837889000
N       55.176759000     70.500237000     99.079819000
H       55.506490000     69.582281000     99.385992000
C       53.972792000     70.862448000     99.529726000
N       53.348248000     71.943723000     99.034769000
H       53.755887000     72.470618000     98.269071000
H       52.593081000     72.377241000     99.570973000
N       53.391214000     70.151928000    100.501252000
H       53.813875000     69.242700000    100.746128000
H       52.385540000     70.211082000    100.624382000
C       59.048715000     72.881401000    107.292969000
H       58.765110000     72.562413000    106.281370000
H       59.215396000     73.969079000    107.267737000
C       60.340996000     72.191688000    107.704576000
O       60.752850000     72.176930000    108.878894000
N       61.026460000     71.629448000    106.698205000
H       60.665390000     71.663960000    105.746537000
H       61.802389000     70.968627000    106.906039000
C       51.110565000     72.281043000    109.336553000
H       51.147495000     72.066413000    110.411916000
H       50.185897000     71.824288000    108.946528000
N       52.784068000     70.477648000    109.421437000
C       52.300742000     71.589636000    108.759615000
C       53.740263000     69.987003000    108.648790000
H       54.345656000     69.109344000    108.849096000
N       53.904808000     70.731917000    107.528369000
H       54.552279000     70.505935000    106.762983000
C       52.990753000     71.759271000    107.573953000
H       52.903105000     72.498905000    106.786629000
C       49.810967000     65.059297000    104.816944000
H       50.214706000     64.788789000    103.835645000
H       49.112686000     65.894542000    104.694437000
S       51.200978000     65.523613000    105.924070000
C       50.397823000     67.323757000    109.854692000
O       50.109423000     68.178425000    110.693145000
N       50.321851000     67.518970000    108.520780000
H       50.536081000     66.760846000    107.866849000
C       50.058796000     68.843933000    108.007182000
H       50.517295000     69.555614000    108.706217000
C       50.634306000     69.094665000    106.617577000
H       50.530915000     70.164868000    106.389103000
H       51.715753000     68.875750000    106.649655000
O       50.004621000     68.359848000    105.588567000
H       50.482672000     67.508604000    105.517540000
C       61.363656000     63.914795000    106.344320000
O       61.910484000     64.057680000    107.436277000
N       60.185377000     64.487429000    106.028222000
H       59.748198000     64.322681000    105.121825000
C       59.630616000     65.553768000    106.834342000
H       60.463053000     66.079146000    107.307893000
H       59.123890000     66.244459000    106.154678000
C       58.662196000     65.158612000    107.947603000
O       59.008150000     65.125407000    109.125778000
N       57.381323000     64.974033000    107.525768000
H       57.177143000     65.101900000    106.530395000
C       56.305230000     64.787056000    108.452992000
H       56.747145000     64.631727000    109.441213000
H       55.655077000     65.665546000    108.507544000
C       56.614578000     62.087311000    101.084021000
H       57.098171000     62.924106000    101.613173000
H       57.393024000     61.527109000    100.540541000
N       55.613658000     62.570542000    100.149387000
H       54.610568000     62.388984000    100.318831000
C       55.903231000     63.271352000     99.051925000
N       57.171228000     63.560712000     98.745407000
H       57.946515000     63.148773000     99.255032000
H       57.418932000     64.127409000     97.941136000
N       54.900266000     63.684819000     98.259776000
H       53.958957000     63.370048000     98.466672000
H       55.076534000     63.859909000     97.280028000
C       63.097854000     67.384585000    108.005229000
H       64.119475000     67.515875000    108.398020000
H       63.022283000     66.378916000    107.579180000
C       62.874130000     68.481764000    106.942711000
O       62.835767000     69.665190000    107.368210000
O       62.769787000     68.144339000    105.725574000
C       58.859462000     69.123067000    111.625610000
H       58.109911000     69.627021000    112.244742000
H       59.770726000     69.736001000    111.652226000
C       58.447172000     68.954516000    110.185569000
C       57.208180000     68.393715000    109.829486000
H       56.483576000     68.140454000    110.605644000
C       56.920108000     68.127216000    108.491330000
H       55.963196000     67.694454000    108.197759000
C       57.865832000     68.390910000    107.498244000
H       57.637978000     68.152189000    106.464243000
C       59.351496000     69.301227000    109.169794000
H       60.289545000     69.801317000    109.415541000
C       59.075227000     69.000684000    107.831655000
H       59.807071000     69.242331000    107.060466000
C       61.173525000     66.302349000     99.485456000
H       62.033270000     66.627132000     98.900241000
H       60.430196000     67.100342000     99.413205000
N       61.025138000     66.901018000    101.934933000
C       61.629114000     66.203108000    100.902059000
C       61.836509000     66.807192000    102.993293000
H       61.700719000     67.256320000    103.975831000
N       62.918791000     66.063327000    102.683552000
H       63.742312000     65.903382000    103.287729000
C       62.811550000     65.675317000    101.371480000
H       63.562317000     65.080716000    100.870874000
Mo      59.030009000     68.034360000    101.880878000
Fe      52.925843000     66.078298000    104.611017000
Fe      54.876023000     67.873981000    104.572209000
Fe      54.172071000     66.756249000    102.371153000
Fe      55.444130000     65.403035000    104.132325000
Fe      57.753274000     66.085539000    103.191301000
Fe      57.116994000     68.675904000    103.605131000
Fe      56.456074000     67.509481000    101.377154000
S       54.564862000     66.231469000    106.101341000
S       52.827167000     68.087689000    103.648954000
S       53.570271000     64.659542000    103.012221000
S       59.030921000     67.685771000    104.180922000
S       57.250386000     69.604038000    101.608349000
S       58.109972000     66.083185000    100.991566000
S       55.982289000     69.677028000    105.150945000
S       57.297640000     64.153171000    104.236611000
S       54.603356000     67.171050000    100.210748000
C       56.076261000     67.060341000    103.230965000
O       60.438729000     69.666558000    102.199288000
O       59.610352000     68.890558000     99.897566000
O       60.285456000     70.741144000     98.812346000
O       60.402418000     71.559993000    103.803128000
O       61.047560000     73.557039000    103.011562000
O       64.705422000     68.293809000     99.351953000
O       64.809779000     69.104605000    101.444481000
C       60.755901000     70.570187000    101.136276000
C       60.150163000     70.049809000     99.833982000
C       60.142683000     71.934172000    101.483608000
C       60.570371000     72.411905000    102.868973000
C       62.286283000     70.569714000    100.945889000
C       62.751979000     69.301630000    100.239156000
C       64.216832000     68.887628000    100.350832000
H       60.315537000     70.259511000    103.027444000
H       62.205069000     68.465326000    100.689299000
H       62.474360000     69.322204000     99.179238000
H       62.586954000     71.465765000    100.387152000
H       62.731419000     70.613971000    101.942720000
H       59.051126000     71.800955000    101.494769000
H       60.381327000     72.668805000    100.710723000
O       57.684559000     68.245434000     98.041736000
H       57.171476000     67.517628000     98.410961000
H       58.337444000     68.466249000     98.731968000
H       53.520165000     73.359437000    102.500266000
H       56.454296000     71.376555000     97.560503000
H       58.215428000     72.688339000    107.968588000
H       51.043654000     73.356390000    109.171471000
H       49.263925000     64.190654000    105.183419000
H       50.676472000     66.313031000    110.152832000
H       48.998403000     69.094307000    108.038504000
H       61.866827000     63.335252000    105.570337000
H       55.621186000     63.962240000    108.253337000
H       56.177962000     61.422760000    101.829567000
H       62.411153000     67.498913000    108.843961000
H       59.148647000     68.182951000    112.095349000
H       60.750146000     65.389892000     99.065608000
