# Supplementary material for: Recasting Nitrogenase’s Carbide Role as a Beating Heart of Steel: A Joint Inorganic and Organic Perspective for μ6Carbide–Iron Bonding
Source: Inorg Chem. 2026 Feb 18;65(9):5028–36. doi: 10.1021/acs.inorgchem.5c05356 (PMC12977034; doi:10.1021/acs.inorgchem.5c05356)
Supplement: Supplementary file 2 [file ic5c05356_si_002.zip › xyz/BS-157.xyz]

C       53.607356000     72.862818000    103.473085000
H       53.312101000     73.599782000    104.232092000
C       52.743610000     71.607424000    103.648162000
H       52.933100000     71.173901000    104.637778000
H       51.662738000     71.781437000    103.572020000
H       53.018422000     70.836566000    102.922216000
C       55.078473000     72.505447000    103.682010000
H       55.737366000     73.377271000    103.656569000
H       55.215438000     72.025015000    104.655385000
H       55.422106000     71.763825000    102.947760000
C       56.183259000     71.444525000     98.620690000
H       57.090462000     71.267265000     99.216692000
H       55.844194000     72.465128000     98.840582000
N       55.170312000     70.512052000     99.088394000
H       55.495466000     69.594960000     99.403216000
C       53.965742000     70.880593000     99.530881000
N       53.344673000     71.958805000     99.025773000
H       53.753502000     72.478033000     98.255185000
H       52.591493000     72.398544000     99.559579000
N       53.378577000     70.180678000    100.507184000
H       53.803151000     69.279176000    100.770105000
H       52.372434000     70.240534000    100.625847000
C       59.048378000     72.882246000    107.291455000
H       58.764086000     72.562538000    106.280302000
H       59.213710000     73.970106000    107.265807000
C       60.342026000     72.194625000    107.701797000
O       60.755155000     72.180842000    108.875639000
N       61.027759000     71.633388000    106.694839000
H       60.664967000     71.665194000    105.743679000
H       61.803018000     70.972083000    106.902945000
C       51.111309000     72.279987000    109.333286000
H       51.141620000     72.063093000    110.408460000
H       50.189427000     71.823358000    108.936669000
N       52.787190000     70.478401000    109.424755000
C       52.307416000     71.592279000    108.763500000
C       53.755995000     69.997050000    108.661677000
H       54.363620000     69.121501000    108.864876000
N       53.931686000     70.749270000    107.547950000
H       54.594590000     70.532805000    106.791645000
C       53.011962000     71.771774000    107.587767000
H       52.930447000     72.515051000    106.803365000
C       49.785585000     65.057160000    104.799509000
H       50.172866000     64.786197000    103.811777000
H       49.086557000     65.893201000    104.687446000
S       51.191020000     65.518314000    105.885126000
C       50.402402000     67.318385000    109.848187000
O       50.114555000     68.174939000    110.684610000
N       50.326718000     67.511334000    108.513603000
H       50.541434000     66.752896000    107.860912000
C       50.064819000     68.836573000    107.999784000
H       50.523575000     69.547286000    108.699822000
C       50.643491000     69.089218000    106.611823000
H       50.546365000     70.160962000    106.387860000
H       51.723909000     68.864641000    106.645818000
O       50.011966000     68.363022000    105.578290000
H       50.482742000     67.507640000    105.504286000
C       61.372292000     63.917003000    106.357948000
O       61.925073000     64.059192000    107.447024000
N       60.192294000     64.489469000    106.048655000
H       59.751217000     64.325650000    105.143939000
C       59.642806000     65.558635000    106.854952000
H       60.478275000     66.077105000    107.330135000
H       59.142374000     66.253447000    106.174647000
C       58.668342000     65.172188000    107.967585000
O       59.010475000     65.147694000    109.147280000
N       57.389239000     64.986417000    107.542500000
H       57.193204000     65.097978000    106.542659000
C       56.308626000     64.798473000    108.463862000
H       56.744743000     64.645195000    109.455006000
H       55.656510000     65.676049000    108.513620000
C       56.613877000     62.109730000    101.095118000
H       57.084142000     62.950953000    101.629479000
H       57.402797000     61.559886000    100.556371000
N       55.614615000     62.582274000    100.153163000
H       54.611540000     62.401112000    100.322581000
C       55.903686000     63.277451000     99.051897000
N       57.170692000     63.565185000     98.741956000
H       57.946686000     63.164803000     99.259351000
H       57.417844000     64.132394000     97.937820000
N       54.899110000     63.686380000     98.258441000
H       53.959583000     63.367618000     98.467952000
H       55.074242000     63.848996000     97.276149000
C       63.099615000     67.385503000    108.007247000
H       64.122626000     67.518279000    108.395799000
H       63.023382000     66.379024000    107.583317000
C       62.870716000     68.480797000    106.943495000
O       62.834609000     69.665020000    107.366851000
O       62.759749000     68.141348000    105.727282000
C       58.862808000     69.123376000    111.635588000
H       58.111689000     69.624595000    112.255027000
H       59.773888000     69.736385000    111.666862000
C       58.455160000     68.958961000    110.193995000
C       57.218673000     68.396165000    109.831302000
H       56.490614000     68.141430000    110.603790000
C       56.938624000     68.129168000    108.491701000
H       55.983094000     67.697875000    108.191285000
C       57.890598000     68.392675000    107.504519000
H       57.667101000     68.153138000    106.470039000
C       59.363711000     69.308330000    109.183336000
H       60.299407000     69.810279000    109.433986000
C       59.096298000     69.005585000    107.843909000
H       59.832274000     69.248415000    107.077152000
C       61.174529000     66.301100000     99.476861000
H       62.034534000     66.625821000     98.892254000
H       60.430906000     67.098781000     99.405879000
N       61.021430000     66.894525000    101.925815000
C       61.629211000     66.200236000    100.893128000
C       61.831274000     66.801246000    102.985546000
H       61.694862000     67.248589000    103.968774000
N       62.916470000     66.061473000    102.676446000
H       63.739413000     65.902440000    103.281630000
C       62.812215000     65.674816000    101.363676000
H       63.564869000     65.082245000    100.863670000
Mo      59.027575000     68.024541000    101.866360000
Fe      52.911862000     66.040459000    104.552565000
Fe      54.823673000     67.863607000    104.616471000
Fe      54.249160000     66.768367000    102.370570000
Fe      55.451736000     65.409386000    104.150251000
Fe      57.769471000     66.104567000    103.232904000
Fe      57.085055000     68.616715000    103.609630000
Fe      56.479879000     67.540157000    101.323978000
S       54.502501000     66.190465000    106.100430000
S       52.820340000     68.059279000    103.605386000
S       53.629321000     64.652722000    102.953449000
S       59.029699000     67.702288000    104.174010000
S       57.254323000     69.611387000    101.629285000
S       58.112162000     66.063599000    101.003552000
S       55.982116000     69.646953000    105.187694000
S       57.319201000     64.183631000    104.302354000
S       54.615527000     67.207090000    100.205159000
C       56.062042000     67.022925000    103.152935000
O       60.432969000     69.662345000    102.192454000
O       59.608931000     68.887273000     99.891389000
O       60.286680000     70.737062000     98.806595000
O       60.398107000     71.554873000    103.798552000
O       61.047786000     73.551508000    103.009258000
O       64.706903000     68.293032000     99.351124000
O       64.807913000     69.101226000    101.445105000
C       60.754125000     70.566212000    101.131533000
C       60.149747000     70.046320000     99.828464000
C       60.142788000     71.931065000    101.478792000
C       60.569079000     72.407074000    102.865269000
C       62.284866000     70.564940000    100.943946000
C       62.751716000     69.297664000    100.236965000
C       64.216680000     68.884868000    100.350365000
H       60.308649000     70.254244000    103.020681000
H       62.204325000     68.460560000    100.684932000
H       62.475986000     69.319400000     99.176593000
H       62.586873000     71.461216000    100.386254000
H       62.728497000     70.608574000    101.941557000
H       59.051062000     71.799192000    101.488316000
H       60.383989000     72.665921000    100.706947000
O       57.678655000     68.238414000     98.045196000
H       57.155429000     67.522695000     98.424438000
H       58.334632000     68.459163000     98.732371000
H       53.523338000     73.355672000    102.504511000
H       56.453708000     71.378982000     97.566811000
H       58.215950000     72.688429000    107.967916000
H       51.044022000     73.355607000    109.170149000
H       49.244738000     64.188327000    105.174625000
H       50.680065000     66.308121000    110.148802000
H       49.004707000     69.088106000    108.031325000
H       61.872094000     63.338303000    105.581157000
H       55.625902000     63.973194000    108.261622000
H       56.179080000     61.437318000    101.834654000
H       62.416074000     67.500794000    108.848425000
H       59.151721000     68.181383000    112.101719000
H       60.749656000     65.388772000     99.058244000
