# Supplementary material for: Recasting Nitrogenase’s Carbide Role as a Beating Heart of Steel: A Joint Inorganic and Organic Perspective for μ6Carbide–Iron Bonding
Source: Inorg Chem. 2026 Feb 18;65(9):5028–36. doi: 10.1021/acs.inorgchem.5c05356 (PMC12977034; doi:10.1021/acs.inorgchem.5c05356)
Supplement: Supplementary file 2 [file ic5c05356_si_002.zip › xyz/BS-167.xyz]

C       53.608890000     72.858729000    103.478422000
H       53.312759000     73.596329000    104.236410000
C       52.741241000     71.605399000    103.646609000
H       52.932713000     71.160761000    104.630944000
H       51.660647000     71.783156000    103.576107000
H       53.010967000     70.841101000    102.911935000
C       55.077410000     72.494710000    103.694495000
H       55.742319000     73.362238000    103.667995000
H       55.206446000     72.020560000    104.672342000
H       55.421037000     71.746627000    102.966813000
C       56.187272000     71.438640000     98.618952000
H       57.097275000     71.268483000     99.212867000
H       55.837536000     72.454556000     98.843334000
N       55.186978000     70.491838000     99.084775000
H       55.527081000     69.576450000     99.387033000
C       53.981928000     70.842418000     99.539503000
N       53.346953000     71.920484000     99.050083000
H       53.751042000     72.453247000     98.286813000
H       52.593274000     72.350774000     99.591459000
N       53.407836000     70.122888000    100.509099000
H       53.844902000     69.228017000    100.768948000
H       52.402126000     70.169564000    100.636434000
C       59.047438000     72.883379000    107.291368000
H       58.763011000     72.563503000    106.280275000
H       59.211900000     73.971362000    107.265782000
C       60.341695000     72.196799000    107.701354000
O       60.755374000     72.183556000    108.874967000
N       61.027331000     71.635750000    106.694244000
H       60.664252000     71.667779000    105.743297000
H       61.802709000     70.974657000    106.902466000
C       51.110565000     72.280603000    109.338368000
H       51.145218000     72.066448000    110.413928000
H       50.186731000     71.823607000    108.946594000
N       52.782976000     70.475938000    109.426501000
C       52.302262000     71.589025000    108.764596000
C       53.741406000     69.985849000    108.656037000
H       54.345568000     69.107060000    108.855707000
N       53.909626000     70.732216000    107.537431000
H       54.559982000     70.504952000    106.775056000
C       52.996171000     71.760096000    107.581372000
H       52.910675000     72.500427000    106.794496000
C       49.785957000     65.069831000    104.797213000
H       50.179750000     64.797086000    103.812480000
H       49.081642000     65.900465000    104.678544000
S       51.184740000     65.545464000    105.885056000
C       50.401848000     67.322016000    109.851004000
O       50.113754000     68.176599000    110.689497000
N       50.325504000     67.517696000    108.516945000
H       50.539632000     66.760616000    107.862295000
C       50.062743000     68.843825000    108.005596000
H       50.519783000     69.553128000    108.708005000
C       50.641827000     69.101229000    106.618341000
H       50.546664000     70.174047000    106.399284000
H       51.721870000     68.874295000    106.650560000
O       50.008538000     68.382164000    105.581246000
H       50.470345000     67.521279000    105.511360000
C       61.368718000     63.913720000    106.353117000
O       61.923279000     64.060753000    107.440712000
N       60.186323000     64.482477000    106.045230000
H       59.740813000     64.314158000    105.143494000
C       59.641255000     65.553636000    106.851408000
H       60.478782000     66.067143000    107.328297000
H       59.145410000     66.251860000    106.171499000
C       58.662993000     65.171804000    107.961506000
O       59.000610000     65.150514000    109.142532000
N       57.385392000     64.987293000    107.531488000
H       57.193418000     65.091830000    106.529781000
C       56.300851000     64.807669000    108.449788000
H       56.733346000     64.658079000    109.443088000
H       55.650019000     65.686506000    108.491885000
C       56.612001000     62.103106000    101.091939000
H       57.083122000     62.942912000    101.627778000
H       57.400038000     61.553132000    100.551986000
N       55.612440000     62.578097000    100.151420000
H       54.609408000     62.395653000    100.320034000
C       55.902017000     63.275108000     99.051310000
N       57.169651000     63.567301000     98.745649000
H       57.945283000     63.160265000     99.258454000
H       57.416516000     64.129912000     97.938271000
N       54.899539000     63.680831000     98.255030000
H       53.958198000     63.366119000     98.461624000
H       55.077112000     63.855915000     97.275571000
C       63.099659000     67.387181000    108.006060000
H       64.122075000     67.520661000    108.395928000
H       63.024863000     66.381235000    107.580594000
C       62.870283000     68.483731000    106.943701000
O       62.832936000     69.667180000    107.368979000
O       62.760158000     68.146113000    105.726896000
C       58.863198000     69.126342000    111.644458000
H       58.111476000     69.624738000    112.265366000
H       59.774712000     69.738436000    111.679971000
C       58.458309000     68.966955000    110.201743000
C       57.222067000     68.406409000    109.834798000
H       56.489669000     68.155859000    110.604541000
C       56.949104000     68.133600000    108.494958000
H       55.994146000     67.704010000    108.190483000
C       57.908898000     68.388100000    107.512999000
H       57.694924000     68.138339000    106.479197000
C       59.371815000     69.313415000    109.194624000
H       60.306243000     69.816021000    109.448386000
C       59.112082000     69.003921000    107.855338000
H       59.852771000     69.241679000    107.091487000
C       61.171880000     66.305140000     99.477353000
H       62.029226000     66.633864000     98.890796000
H       60.425871000     67.100934000     99.408142000
N       61.029576000     66.906106000    101.925209000
C       61.630307000     66.205296000    100.892787000
C       61.842050000     66.811121000    102.982364000
H       61.710326000     67.260158000    103.965405000
N       62.922125000     66.064116000    102.672418000
H       63.745689000     65.902910000    103.276250000
C       62.811983000     65.674654000    101.360967000
H       63.560471000     65.077335000    100.860150000
Mo      59.025629000     68.040840000    101.871594000
Fe      52.901743000     66.104384000    104.559021000
Fe      54.888167000     67.860962000    104.583220000
Fe      54.258762000     66.740427000    102.358704000
Fe      55.400512000     65.361100000    104.176519000
Fe      57.698257000     66.113664000    103.224861000
Fe      57.140081000     68.659283000    103.630263000
Fe      56.495555000     67.495254000    101.313503000
S       54.494118000     66.233202000    106.105960000
S       52.877426000     68.105348000    103.577889000
S       53.559645000     64.664538000    102.983932000
S       59.035928000     67.679207000    104.173768000
S       57.241678000     69.612052000    101.614926000
S       58.131722000     66.062570000    101.018154000
S       56.017092000     69.632734000    105.207961000
S       57.292713000     64.163598000    104.286814000
S       54.643037000     67.111501000    100.188514000
C       56.030696000     67.114806000    103.163404000
O       60.429058000     69.672871000    102.194958000
O       59.607553000     68.893946000     99.895362000
O       60.283435000     70.742769000     98.807744000
O       60.398378000     71.561979000    103.798805000
O       61.045839000     73.559140000    103.010523000
O       64.704108000     68.294697000     99.352290000
O       64.804468000     69.102860000    101.446100000
C       60.752024000     70.574752000    101.132292000
C       60.146930000     70.053832000     99.830552000
C       60.140612000     71.939304000    101.479268000
C       60.567708000     72.414867000    102.865278000
C       62.283079000     70.571060000    100.944989000
C       62.749849000     69.305049000    100.235049000
C       64.213956000     68.888252000    100.350593000
H       60.306505000     70.268058000    103.023062000
H       62.200238000     68.467569000    100.679448000
H       62.476264000     69.330170000     99.174204000
H       62.586631000     71.468583000    100.390139000
H       62.726352000     70.611557000    101.942870000
H       59.049034000     71.804551000    101.488638000
H       60.380690000     72.674634000    100.707541000
O       57.660397000     68.253702000     98.059852000
H       57.137285000     67.537518000     98.439144000
H       58.318689000     68.473301000     98.745218000
H       53.527909000     73.351012000    102.509299000
H       56.454629000     71.378408000     97.563968000
H       58.215432000     72.688827000    107.968137000
H       51.043747000     73.355811000    109.172345000
H       49.248222000     64.199327000    105.172931000
H       50.679849000     66.311262000    110.149654000
H       49.002217000     69.093692000    108.036459000
H       61.869627000     63.335060000    105.577010000
H       55.617388000     63.982611000    108.249147000
H       56.177527000     61.430417000    101.831413000
H       62.414991000     67.500813000    108.846546000
H       59.151162000     68.181690000    112.105770000
H       60.749698000     65.391965000     99.057862000
