# Supplementary material for: Recasting Nitrogenase’s Carbide Role as a Beating Heart of Steel: A Joint Inorganic and Organic Perspective for μ6Carbide–Iron Bonding
Source: Inorg Chem. 2026 Feb 18;65(9):5028–36. doi: 10.1021/acs.inorgchem.5c05356 (PMC12977034; doi:10.1021/acs.inorgchem.5c05356)
Supplement: Supplementary file 2 [file ic5c05356_si_002.zip › xyz/BS-234.xyz]

C       53.607656000     72.856251000    103.486072000
H       53.304657000     73.594954000    104.240412000
C       52.745204000     71.599219000    103.657974000
H       52.928424000     71.167321000    104.649481000
H       51.664634000     71.771727000    103.574368000
H       53.026324000     70.827576000    102.935344000
C       55.078201000     72.503377000    103.709321000
H       55.738569000     73.373065000    103.661669000
H       55.210765000     72.054893000    104.698815000
H       55.424677000     71.741593000    102.997777000
C       56.182873000     71.451734000     98.619044000
H       57.087047000     71.285597000     99.222956000
H       55.836093000     72.472452000     98.826074000
N       55.175114000     70.516314000     99.092840000
H       55.514618000     69.614976000     99.436019000
C       53.969672000     70.882100000     99.533705000
N       53.342588000     71.953785000     99.022134000
H       53.751787000     72.473456000     98.251928000
H       52.589963000     72.393777000     99.556509000
N       53.384705000     70.186842000    100.515467000
H       53.807097000     69.287304000    100.783233000
H       52.378335000     70.245798000    100.632350000
C       59.049786000     72.886447000    107.291314000
H       58.766411000     72.571103000    106.278529000
H       59.216244000     73.974191000    107.269623000
C       60.342299000     72.195823000    107.700610000
O       60.754055000     72.179265000    108.874913000
N       61.027737000     71.635358000    106.693155000
H       60.666416000     71.669718000    105.741442000
H       61.801958000     70.972366000    106.901033000
C       51.107679000     72.281116000    109.341438000
H       51.144453000     72.068177000    110.417117000
H       50.183286000     71.823686000    108.951435000
N       52.780574000     70.477004000    109.428082000
C       52.297593000     71.588930000    108.766107000
C       53.736571000     69.986234000    108.655294000
H       54.342188000     69.108480000    108.854922000
N       53.901395000     70.731426000    107.535353000
H       54.542501000     70.499126000    106.767021000
C       52.987487000     71.758725000    107.580580000
H       52.899880000     72.498625000    106.793469000
C       49.798278000     65.058923000    104.797729000
H       50.183324000     64.785921000    103.809791000
H       49.100887000     65.896253000    104.685447000
S       51.207623000     65.520444000    105.879871000
C       50.404007000     67.317904000    109.845343000
O       50.116259000     68.176631000    110.679627000
N       50.328636000     67.507266000    108.510227000
H       50.544888000     66.747724000    107.858953000
C       50.067156000     68.831501000    107.993496000
H       50.524321000     69.543511000    108.693337000
C       50.650451000     69.082518000    106.606983000
H       50.550669000     70.153414000    106.380255000
H       51.731596000     68.861985000    106.646768000
O       50.027101000     68.352165000    105.572270000
H       50.495872000     67.493612000    105.508903000
C       61.369426000     63.918538000    106.350987000
O       61.914900000     64.057554000    107.443924000
N       60.192842000     64.493670000    106.033733000
H       59.765086000     64.335359000    105.122293000
C       59.636028000     65.562950000    106.835281000
H       60.467379000     66.090649000    107.308125000
H       59.131812000     66.250699000    106.150263000
C       58.665538000     65.171823000    107.949476000
O       59.010490000     65.141165000    109.128063000
N       57.384664000     64.986927000    107.527399000
H       57.183497000     65.106583000    106.530275000
C       56.306135000     64.800340000    108.451637000
H       56.744827000     64.647690000    109.441829000
H       55.654841000     65.678625000    108.502938000
C       56.611404000     62.096663000    101.088871000
H       57.090196000     62.936253000    101.617991000
H       57.393957000     61.539673000    100.548036000
N       55.611279000     62.573994000    100.150519000
H       54.607960000     62.394400000    100.320715000
C       55.901494000     63.271001000     99.050738000
N       57.169465000     63.557692000     98.743040000
H       57.944564000     63.151055000     99.257180000
H       57.418323000     64.121492000     97.937050000
N       54.898436000     63.683176000     98.257540000
H       53.957299000     63.368804000     98.466453000
H       55.073894000     63.849033000     97.275895000
C       63.099644000     67.386985000    108.008521000
H       64.121350000     67.520129000    108.400516000
H       63.025639000     66.380773000    107.583479000
C       62.873705000     68.482385000    106.944259000
O       62.829682000     69.666140000    107.368805000
O       62.773649000     68.142983000    105.727556000
C       58.856680000     69.122725000    111.624296000
H       58.104962000     69.625346000    112.241852000
H       59.767066000     69.736814000    111.654493000
C       58.449917000     68.956455000    110.182394000
C       57.212687000     68.395931000    109.818705000
H       56.485561000     68.138369000    110.591187000
C       56.930187000     68.136464000    108.477753000
H       55.974128000     67.706600000    108.176682000
C       57.880725000     68.404602000    107.490299000
H       57.657608000     68.170422000    106.454211000
C       59.358608000     69.307354000    109.172173000
H       60.295452000     69.806727000    109.423630000
C       59.088984000     69.011524000    107.831690000
H       59.824866000     69.254422000    107.064919000
C       61.164368000     66.304377000     99.484612000
H       62.025619000     66.625011000     98.899191000
H       60.421729000     67.102590000     99.408835000
N       61.007556000     66.902645000    101.933205000
C       61.617982000     66.208781000    100.901553000
C       61.817286000     66.812219000    102.993568000
H       61.676928000     67.260292000    103.975610000
N       62.904685000     66.075398000    102.685527000
H       63.727617000     65.918014000    103.290735000
C       62.802313000     65.687246000    101.372934000
H       63.558349000     65.098147000    100.873662000
Mo      59.022372000     68.052095000    101.863506000
Fe      52.930889000     66.024527000    104.532364000
Fe      54.880184000     67.806364000    104.534259000
Fe      54.205842000     66.692117000    102.292436000
Fe      55.437936000     65.311995000    104.117234000
Fe      57.711084000     66.114757000    103.246986000
Fe      57.099709000     68.663601000    103.586084000
Fe      56.421795000     67.565347000    101.348338000
S       54.562155000     66.175610000    106.036916000
S       52.875749000     68.030948000    103.557297000
S       53.626440000     64.607585000    102.929635000
S       59.034977000     67.723345000    104.179052000
S       57.256086000     69.668734000    101.597246000
S       58.080749000     66.099648000    101.004454000
S       55.909363000     69.592770000    105.161818000
S       57.307633000     64.155825000    104.280271000
S       54.580661000     67.184456000    100.182200000
C       55.937988000     66.932639000    103.156537000
O       60.440270000     69.671494000    102.185677000
O       59.611074000     68.898413000     99.890193000
O       60.289787000     70.744986000     98.800399000
O       60.399902000     71.560154000    103.794977000
O       61.046526000     73.559511000    103.010562000
O       64.706177000     68.291469000     99.351983000
O       64.811203000     69.106033000    101.443388000
C       60.759518000     70.577169000    101.125332000
C       60.152459000     70.057459000     99.823847000
C       60.147460000     71.940548000    101.475398000
C       60.570912000     72.414150000    102.862820000
C       62.289623000     70.572912000    100.936009000
C       62.752715000     69.298584000    100.239304000
C       64.217913000     68.886209000    100.350481000
H       60.315075000     70.262426000    103.015527000
H       62.206530000     68.466400000    100.697968000
H       62.472654000     69.310027000     99.179810000
H       62.591469000     71.464024000    100.370075000
H       62.733828000     70.624546000    101.933073000
H       59.056267000     71.802497000    101.484281000
H       60.387139000     72.677567000    100.705116000
O       57.755873000     68.207954000     97.988391000
H       57.282480000     67.443706000     98.334538000
H       58.381754000     68.453965000     98.695097000
H       53.527474000     73.346488000    102.515846000
H       56.459166000     71.376341000     97.567341000
H       58.216865000     72.691205000    107.966758000
H       51.042210000     73.356134000    109.173657000
H       49.255507000     64.191676000    105.173734000
H       50.681646000     66.308488000    110.148815000
H       49.007084000     69.083356000    108.023759000
H       61.871404000     63.339238000    105.576049000
H       55.622980000     63.974592000    108.252793000
H       56.175717000     61.429956000    101.833034000
H       62.413191000     67.501028000    108.847494000
H       59.146189000     68.182704000    112.094025000
H       60.739896000     65.390271000     99.069482000
