# Supplementary material for: Recasting Nitrogenase’s Carbide Role as a Beating Heart of Steel: A Joint Inorganic and Organic Perspective for μ6Carbide–Iron Bonding
Source: Inorg Chem. 2026 Feb 18;65(9):5028–36. doi: 10.1021/acs.inorgchem.5c05356 (PMC12977034; doi:10.1021/acs.inorgchem.5c05356)
Supplement: Supplementary file 2 [file ic5c05356_si_002.zip › xyz/BS-236.xyz]

C       53.600022000     72.883056000    103.470316000
H       53.304022000     73.624984000    104.224139000
C       52.738097000     71.627952000    103.652551000
H       52.933145000     71.196119000    104.641944000
H       51.656764000     71.801048000    103.582108000
H       53.008760000     70.856249000    102.926207000
C       55.070913000     72.530030000    103.683033000
H       55.730378000     73.399631000    103.631913000
H       55.210492000     72.078872000    104.669518000
H       55.411748000     71.767667000    102.969059000
C       56.188066000     71.435438000     98.623704000
H       57.096294000     71.253865000     99.216825000
H       55.850686000     72.455308000     98.849189000
N       55.174564000     70.502178000     99.089355000
H       55.497987000     69.581016000     99.392147000
C       53.970118000     70.869342000     99.533249000
N       53.348834000     71.948782000     99.031569000
H       53.755321000     72.467455000     98.259321000
H       52.594735000     72.387793000     99.564800000
N       53.382713000     70.167168000    100.507922000
H       53.811735000     69.275127000    100.784657000
H       52.377044000     70.225372000    100.631084000
C       59.048533000     72.881845000    107.293878000
H       58.765014000     72.560706000    106.282953000
H       59.213722000     73.969711000    107.267002000
C       60.342168000     72.195117000    107.705829000
O       60.755843000     72.183392000    108.879397000
N       61.027756000     71.632573000    106.699518000
H       60.663275000     71.662077000    105.749010000
H       61.803491000     70.971961000    106.907508000
C       51.108441000     72.280635000    109.336770000
H       51.136208000     72.064200000    110.412102000
H       50.187815000     71.823412000    108.937870000
N       52.782060000     70.477738000    109.432026000
C       52.306052000     71.593276000    108.771060000
C       53.753923000     69.997354000    108.672648000
H       54.358359000     69.119527000    108.874947000
N       53.935429000     70.752605000    107.561937000
H       54.599408000     70.537624000    106.807544000
C       53.016097000     71.775558000    107.599360000
H       52.938784000     72.520714000    106.816359000
C       49.813042000     65.069290000    104.818839000
H       50.192079000     64.803218000    103.825952000
H       49.116442000     65.908487000    104.713766000
S       51.231553000     65.517362000    105.902595000
C       50.406471000     67.317447000    109.849655000
O       50.117141000     68.175559000    110.684463000
N       50.330530000     67.506386000    108.514889000
H       50.555072000     66.748529000    107.863006000
C       50.070191000     68.830759000    107.998711000
H       50.525475000     69.542769000    108.699839000
C       50.657887000     69.080194000    106.613807000
H       50.558560000     70.150517000    106.383955000
H       51.739033000     68.859221000    106.659743000
O       50.039452000     68.346079000    105.579037000
H       50.507481000     67.485304000    105.525711000
C       61.371661000     63.912042000    106.359990000
O       61.935827000     64.067461000    107.441643000
N       60.184934000     64.475536000    106.059427000
H       59.723877000     64.291541000    105.168132000
C       59.644984000     65.551060000    106.863562000
H       60.485834000     66.059409000    107.339812000
H       59.153344000     66.251383000    106.182405000
C       58.664107000     65.176110000    107.973238000
O       59.001073000     65.155924000    109.154888000
N       57.387557000     64.994442000    107.541772000
H       57.195451000     65.102057000    106.540714000
C       56.300933000     64.812250000    108.456849000
H       56.731061000     64.657608000    109.450297000
H       55.651099000     65.691544000    108.498756000
C       56.617728000     62.100837000    101.089083000
H       57.082777000     62.942476000    101.627245000
H       57.409306000     61.555135000    100.550263000
N       55.617921000     62.571241000    100.146559000
H       54.614602000     62.395129000    100.320132000
C       55.903720000     63.269181000     99.046879000
N       57.169873000     63.560338000     98.735052000
H       57.947639000     63.157387000     99.247966000
H       57.413606000     64.126013000     97.929215000
N       54.896373000     63.678872000     98.256514000
H       53.958798000     63.357028000     98.470689000
H       55.067121000     63.834943000     97.272256000
C       63.100396000     67.385814000    108.006248000
H       64.123075000     67.519059000    108.395598000
H       63.024498000     66.379240000    107.582617000
C       62.871876000     68.480434000    106.942407000
O       62.839044000     69.665006000    107.364854000
O       62.758822000     68.140594000    105.726180000
C       58.867833000     69.125835000    111.641632000
H       58.119576000     69.627628000    112.264143000
H       59.781075000     69.735763000    111.672208000
C       58.455047000     68.965589000    110.201129000
C       57.214265000     68.409809000    109.843152000
H       56.488142000     68.157935000    110.618341000
C       56.927151000     68.144206000    108.504939000
H       55.969944000     67.714666000    108.207635000
C       57.875849000     68.404211000    107.513807000
H       57.647240000     68.163279000    106.480825000
C       59.361494000     69.310446000    109.186927000
H       60.300769000     69.807394000    109.434163000
C       59.086476000     69.010367000    107.848339000
H       59.820283000     69.250405000    107.078578000
C       61.178169000     66.298244000     99.485759000
H       62.042994000     66.622470000     98.908062000
H       60.435141000     67.096181000     99.410200000
N       61.004738000     66.885694000    101.938286000
C       61.621996000     66.197267000    100.906153000
C       61.811509000     66.796976000    103.001150000
H       61.668811000     67.242602000    103.984196000
N       62.903063000     66.065921000    102.695092000
H       63.725679000     65.911334000    103.301667000
C       62.806684000     65.680392000    101.381347000
H       63.566529000     65.095285000    100.883404000
Mo      59.001316000     68.006044000    101.880857000
Fe      52.889665000     66.085770000    104.482546000
Fe      54.802378000     67.926563000    104.662913000
Fe      54.192946000     66.726651000    102.290846000
Fe      55.426761000     65.395476000    104.184108000
Fe      57.738982000     66.058669000    103.208103000
Fe      57.036547000     68.565629000    103.629463000
Fe      56.469086000     67.480469000    101.359466000
S       54.533495000     66.289793000    106.113048000
S       52.846835000     68.098858000    103.525029000
S       53.667323000     64.650557000    102.873081000
S       58.991355000     67.662421000    104.189882000
S       57.233267000     69.588052000    101.664754000
S       58.134235000     66.051243000    100.982112000
S       55.981014000     69.701726000    105.177789000
S       57.294780000     64.128582000    104.302535000
S       54.628600000     67.165878000    100.160561000
C       55.913303000     67.024738000    103.183278000
O       60.406469000     69.646176000    102.210303000
O       59.582640000     68.872058000     99.909133000
O       60.270170000     70.717343000     98.822518000
O       60.385751000     71.545192000    103.809133000
O       61.042441000     73.537426000    103.013291000
O       64.700405000     68.292559000     99.354622000
O       64.798804000     69.094335000    101.450823000
C       60.735892000     70.547056000    101.147522000
C       60.130710000     70.028335000     99.844790000
C       60.128713000     71.915432000    101.489532000
C       60.558792000     72.394708000    102.873679000
C       62.267712000     70.545453000    100.961906000
C       62.739931000     69.285610000    100.245210000
C       64.207686000     68.878895000    100.355884000
H       60.287390000     70.242005000    103.037452000
H       62.196871000     68.443001000    100.687724000
H       62.464026000     69.313025000     99.184975000
H       62.570835000     71.446994000    100.412999000
H       62.711297000     70.581609000    101.959721000
H       59.036418000     71.788280000    101.500066000
H       60.373141000     72.646298000    100.714837000
O       57.675567000     68.238050000     98.040539000
H       57.184038000     67.485927000     98.389378000
H       58.330721000     68.449685000     98.731809000
H       53.517283000     73.368992000    102.498143000
H       56.455843000     71.374493000     97.568867000
H       58.215417000     72.688682000    107.969678000
H       51.042546000     73.356041000    109.171666000
H       49.267938000     64.199508000    105.185503000
H       50.684412000     66.307944000    110.152562000
H       49.010034000     69.082615000    108.025833000
H       61.870164000     63.332506000    105.582987000
H       55.617479000     63.988644000    108.250296000
H       56.183871000     61.425821000    101.826797000
H       62.416236000     67.501559000    108.846860000
H       59.154632000     68.181779000    112.104887000
H       60.756574000     65.387476000     99.060483000
