# Supplementary material for: Recasting Nitrogenase’s Carbide Role as a Beating Heart of Steel: A Joint Inorganic and Organic Perspective for μ6Carbide–Iron Bonding
Source: Inorg Chem. 2026 Feb 18;65(9):5028–36. doi: 10.1021/acs.inorgchem.5c05356 (PMC12977034; doi:10.1021/acs.inorgchem.5c05356)
Supplement: Supplementary file 2 [file ic5c05356_si_002.zip › xyz/BS-237.xyz]

C       53.600887000     72.872769000    103.478954000
H       53.303331000     73.613797000    104.232946000
C       52.734958000     71.619075000    103.653849000
H       52.924037000     71.183698000    104.642819000
H       51.654353000     71.794873000    103.579385000
H       53.006902000     70.849132000    102.926101000
C       55.069871000     72.514502000    103.698915000
H       55.732874000     73.382045000    103.651806000
H       55.202324000     72.064440000    104.687190000
H       55.411509000     71.751739000    102.985727000
C       56.184830000     71.437272000     98.618980000
H       57.093206000     71.251539000     99.210650000
H       55.849336000     72.457247000     98.847004000
N       55.169814000     70.505193000     99.082228000
H       55.488468000     69.578607000     99.375448000
C       53.967358000     70.874096000     99.528788000
N       53.347400000     71.955982000     99.030542000
H       53.752346000     72.473770000     98.256935000
H       52.595602000     72.395644000     99.566453000
N       53.381307000     70.171847000    100.504509000
H       53.810489000     69.276322000    100.772481000
H       52.375301000     70.228625000    100.625884000
C       59.049210000     72.886725000    107.293355000
H       58.766670000     72.567230000    106.281610000
H       59.213052000     73.974824000    107.268495000
C       60.343540000     72.200571000    107.704618000
O       60.755957000     72.187218000    108.878523000
N       61.030733000     71.640752000    106.697890000
H       60.666542000     71.670297000    105.747301000
H       61.804249000     70.977378000    106.906589000
C       51.108170000     72.280226000    109.340217000
H       51.138879000     72.065801000    110.415818000
H       50.186156000     71.822677000    108.944757000
N       52.778566000     70.474978000    109.435801000
C       52.302154000     71.588756000    108.772145000
C       53.742369000     69.985934000    108.672270000
H       54.344048000     69.106286000    108.875076000
N       53.918774000     70.734397000    107.555979000
H       54.571552000     70.508146000    106.796849000
C       53.004251000     71.761833000    107.594311000
H       52.924320000     72.503553000    106.808153000
C       49.810880000     65.068554000    104.812022000
H       50.183695000     64.801442000    103.817133000
H       49.114344000     65.908273000    104.710322000
S       51.236948000     65.516261000    105.884979000
C       50.410091000     67.315079000    109.845183000
O       50.121983000     68.175069000    110.678425000
N       50.333601000     67.501863000    108.510002000
H       50.557253000     66.743231000    107.858932000
C       50.072242000     68.825593000    107.992514000
H       50.527869000     69.538293000    108.692761000
C       50.659025000     69.074575000    106.607084000
H       50.558867000     70.144941000    106.377540000
H       51.740237000     68.854252000    106.652077000
O       50.040489000     68.340130000    105.572964000
H       50.510930000     67.480570000    105.517247000
C       61.379338000     63.917474000    106.370161000
O       61.949659000     64.072575000    107.448802000
N       60.191203000     64.481670000    106.076147000
H       59.723496000     64.295007000    105.188746000
C       59.658347000     65.558149000    106.883892000
H       60.503103000     66.048316000    107.371338000
H       59.182890000     66.272413000    106.205168000
C       58.663992000     65.191473000    107.984831000
O       58.988532000     65.182589000    109.170418000
N       57.392064000     65.006218000    107.542121000
H       57.210636000     65.098128000    106.536760000
C       56.297322000     64.830407000    108.449009000
H       56.719421000     64.683632000    109.447113000
H       55.646486000     65.709676000    108.478333000
C       56.615539000     62.103346000    101.095789000
H       57.071764000     62.947043000    101.638558000
H       57.413999000     61.565509000    100.559236000
N       55.616207000     62.568158000    100.150265000
H       54.613021000     62.391135000    100.324127000
C       55.900160000     63.272802000     99.054312000
N       57.165675000     63.570117000     98.745099000
H       57.943288000     63.162367000     99.254239000
H       57.408673000     64.138143000     97.940431000
N       54.891858000     63.681904000     98.265700000
H       53.955350000     63.355118000     98.476628000
H       55.063079000     63.853988000     97.284424000
C       63.111036000     67.392588000    108.016745000
H       64.133208000     67.529198000    108.406323000
H       63.038395000     66.385310000    107.594177000
C       62.879292000     68.484458000    106.950425000
O       62.830892000     69.669097000    107.371827000
O       62.778608000     68.142253000    105.734308000
C       58.861519000     69.126852000    111.641004000
H       58.109558000     69.625456000    112.261462000
H       59.773412000     69.738361000    111.678181000
C       58.457149000     68.971014000    110.197713000
C       57.217850000     68.418633000    109.829200000
H       56.486203000     68.165878000    110.598968000
C       56.940470000     68.156931000    108.487860000
H       55.985190000     67.729285000    108.181355000
C       57.898845000     68.415566000    107.505660000
H       57.681748000     68.172592000    106.470704000
C       59.371806000     69.317143000    109.191497000
H       60.309905000     69.812048000    109.446860000
C       59.107682000     69.019066000    107.850458000
H       59.849224000     69.255953000    107.087300000
C       61.168588000     66.296708000     99.490547000
H       62.026695000     66.626753000     98.905502000
H       60.422918000     67.092810000     99.423118000
N       61.027746000     66.885641000    101.944641000
C       61.627894000     66.192098000    100.905873000
C       61.845443000     66.790737000    102.998518000
H       61.713885000     67.237065000    103.982974000
N       62.927481000     66.050968000    102.680485000
H       63.754295000     65.891857000    103.281126000
C       62.813949000     65.666322000    101.367927000
H       63.563441000     65.075506000    100.861092000
Mo      59.026259000     68.007488000    101.906083000
Fe      52.891762000     66.065751000    104.450741000
Fe      54.829861000     67.892689000    104.610771000
Fe      54.167502000     66.700234000    102.236682000
Fe      55.425958000     65.364071000    104.129531000
Fe      57.766109000     66.075072000    103.262723000
Fe      57.097370000     68.593409000    103.622257000
Fe      56.453148000     67.439327000    101.403917000
S       54.537808000     66.262297000    106.069123000
S       52.858480000     68.085134000    103.503322000
S       53.663551000     64.622834000    102.830922000
S       59.066887000     67.696084000    104.202629000
S       57.230655000     69.539329000    101.607087000
S       58.123389000     66.026600000    101.048002000
S       55.979921000     69.659213000    105.171063000
S       57.312315000     64.128875000    104.325450000
S       54.656080000     67.194214000    100.121952000
C       55.940004000     67.042543000    103.243122000
O       60.420605000     69.653190000    102.212064000
O       59.597553000     68.863013000     99.917787000
O       60.268215000     70.710303000     98.822375000
O       60.392199000     71.551838000    103.808085000
O       61.042939000     73.543687000    103.008369000
O       64.702443000     68.293160000     99.353996000
O       64.803071000     69.098955000    101.448616000
C       60.741628000     70.551259000    101.145726000
C       60.135663000     70.023173000     99.846942000
C       60.130256000     71.917867000    101.487219000
C       60.561444000     72.399902000    102.870663000
C       62.272854000     70.552445000    100.956290000
C       62.743879000     69.289402000    100.244091000
C       64.211116000     68.881968000    100.354479000
H       60.303055000     70.248334000    103.039950000
H       62.200771000     68.448745000    100.690418000
H       62.466560000     69.313136000     99.184169000
H       62.573232000     71.451714000    100.402371000
H       62.718178000     70.593756000    101.953211000
H       59.038266000     71.788093000    101.499440000
H       60.370651000     72.649352000    100.711822000
O       57.628520000     68.255905000     98.081595000
H       57.072299000     67.562460000     98.456022000
H       58.287498000     68.453247000     98.772185000
H       53.521417000     73.360869000    102.507593000
H       56.451934000     71.378088000     97.563872000
H       58.216355000     72.691491000    107.968881000
H       51.042638000     73.355362000    109.173223000
H       49.267151000     64.199406000    105.182212000
H       50.687184000     66.306043000    110.150416000
H       49.012260000     69.078051000    108.020854000
H       61.874471000     63.337927000    105.591014000
H       55.615283000     64.005275000    108.243875000
H       56.183609000     61.422355000    101.829129000
H       62.425783000     67.507923000    108.856523000
H       59.148270000     68.181917000    112.102493000
H       60.746558000     65.385977000     99.065623000
