# Supplementary material for: Recasting Nitrogenase’s Carbide Role as a Beating Heart of Steel: A Joint Inorganic and Organic Perspective for μ6Carbide–Iron Bonding
Source: Inorg Chem. 2026 Feb 18;65(9):5028–36. doi: 10.1021/acs.inorgchem.5c05356 (PMC12977034; doi:10.1021/acs.inorgchem.5c05356)
Supplement: Supplementary file 2 [file ic5c05356_si_002.zip › xyz/BS-245.xyz]

C       53.594995000     72.883773000    103.477940000
H       53.306831000     73.629333000    104.231277000
C       52.720288000     71.637549000    103.658286000
H       52.912570000     71.199276000    104.645069000
H       51.640404000     71.820491000    103.590941000
H       52.982451000     70.865607000    102.929453000
C       55.061504000     72.512418000    103.691993000
H       55.732412000     73.374288000    103.649344000
H       55.191709000     72.053300000    104.676542000
H       55.396116000     71.752095000    102.973011000
C       56.176973000     71.447550000     98.610875000
H       57.080135000     71.276079000     99.215004000
H       55.835208000     72.469196000     98.821058000
N       55.162019000     70.517502000     99.078407000
H       55.483314000     69.599867000     99.394181000
C       53.962325000     70.890624000     99.530588000
N       53.340844000     71.969063000     99.026971000
H       53.745408000     72.483664000     98.250945000
H       52.588756000     72.409933000     99.561358000
N       53.382628000     70.195232000    100.514552000
H       53.801231000     69.286690000    100.766938000
H       52.376805000     70.256309000    100.636583000
C       59.047169000     72.885340000    107.292236000
H       58.762728000     72.567779000    106.280453000
H       59.212602000     73.973218000    107.268915000
C       60.340282000     72.196504000    107.701891000
O       60.754000000     72.182352000    108.875512000
N       61.024509000     71.633895000    106.694744000
H       60.661569000     71.667181000    105.743731000
H       61.799813000     70.972415000    106.902458000
C       51.109172000     72.280867000    109.338367000
H       51.146808000     72.066460000    110.413703000
H       50.185094000     71.823230000    108.947918000
N       52.788964000     70.480902000    109.417238000
C       52.300282000     71.593149000    108.759899000
C       53.747175000     69.997800000    108.642259000
H       54.357399000     69.122263000    108.838193000
N       53.907337000     70.748407000    107.524830000
H       54.552875000     70.527125000    106.757719000
C       52.988545000     71.770913000    107.574702000
H       52.896034000     72.512390000    106.789853000
C       49.778008000     65.062421000    104.801196000
H       50.164424000     64.794562000    103.812437000
H       49.077931000     65.898058000    104.692938000
S       51.186900000     65.519658000    105.882536000
C       50.400220000     67.315338000    109.847218000
O       50.114538000     68.172867000    110.684002000
N       50.324077000     67.507005000    108.512952000
H       50.535231000     66.747362000    107.858487000
C       50.065216000     68.833125000    108.000308000
H       50.519855000     69.542215000    108.704681000
C       50.654658000     69.087125000    106.617140000
H       50.555739000     70.158262000    106.391186000
H       51.735870000     68.867256000    106.662913000
O       50.037441000     68.357875000    105.579074000
H       50.498805000     67.493223000    105.523888000
C       61.383916000     63.917731000    106.357303000
O       61.936805000     64.065814000    107.445385000
N       60.202701000     64.485198000    106.045375000
H       59.759054000     64.309459000    105.144305000
C       59.645196000     65.552604000    106.847387000
H       60.476422000     66.087687000    107.312117000
H       59.130454000     66.234424000    106.165118000
C       58.684126000     65.157741000    107.968263000
O       59.036758000     65.125527000    109.144266000
N       57.401701000     64.972812000    107.552939000
H       57.197491000     65.098730000    106.557295000
C       56.326209000     64.780105000    108.479338000
H       56.767578000     64.619066000    109.467022000
H       55.675664000     65.657828000    108.540023000
C       56.607781000     62.100708000    101.096789000
H       57.079736000     62.940910000    101.631097000
H       57.395109000     61.550836000    100.555673000
N       55.606454000     62.574183000    100.158027000
H       54.603314000     62.398441000    100.333406000
C       55.892435000     63.267237000     99.054983000
N       57.159791000     63.553779000     98.741674000
H       57.936455000     63.142667000     99.249616000
H       57.404082000     64.108485000     97.928350000
N       54.886729000     63.676190000     98.264167000
H       53.945884000     63.367064000     98.481855000
H       55.056138000     63.839211000     97.281011000
C       63.100029000     67.386202000    108.006985000
H       64.122837000     67.522334000    108.394871000
H       63.026327000     66.379586000    107.583064000
C       62.866307000     68.481373000    106.944127000
O       62.830409000     69.665350000    107.368418000
O       62.751254000     68.142763000    105.727955000
C       58.870855000     69.125319000    111.637182000
H       58.119840000     69.627521000    112.255953000
H       59.782669000     69.737195000    111.668243000
C       58.462994000     68.959727000    110.195786000
C       57.227187000     68.394761000    109.835007000
H       56.499182000     68.141509000    110.607965000
C       56.947381000     68.121872000    108.496571000
H       55.993041000     67.685901000    108.199715000
C       57.899141000     68.382818000    107.508345000
H       57.679982000     68.135741000    106.474591000
C       59.370414000     69.308271000    109.183643000
H       60.305352000     69.812582000    109.432229000
C       59.103207000     69.000475000    107.845295000
H       59.838933000     69.241731000    107.077763000
C       61.155548000     66.300601000     99.473029000
H       62.016432000     66.623299000     98.887988000
H       60.411595000     67.097378000     99.396222000
N       60.998619000     66.902994000    101.920378000
C       61.609411000     66.208234000    100.889858000
C       61.811207000     66.817803000    102.979120000
H       61.674368000     67.267032000    103.961101000
N       62.900310000     66.083639000    102.671198000
H       63.723850000     65.927261000    103.276065000
C       62.796204000     65.691187000    101.360257000
H       63.553301000     65.103440000    100.860938000
Mo      59.001274000     68.050542000    101.861609000
Fe      52.966824000     66.088258000    104.642312000
Fe      54.862507000     67.925666000    104.632744000
Fe      54.218093000     66.758452000    102.354154000
Fe      55.437090000     65.297597000    104.177133000
Fe      57.639760000     66.111663000    103.185425000
Fe      57.090986000     68.641603000    103.584879000
Fe      56.456461000     67.567023000    101.312318000
S       54.604369000     66.231384000    106.123135000
S       52.917573000     68.147842000    103.635913000
S       53.676419000     64.636247000    102.984334000
S       58.997412000     67.641978000    104.148349000
S       57.273061000     69.665287000    101.598120000
S       58.074452000     66.090972000    100.980113000
S       56.027579000     69.680937000    105.191483000
S       57.343889000     64.158428000    104.291330000
S       54.577100000     67.205858000    100.178990000
C       55.946479000     67.070171000    103.238262000
O       60.425877000     69.665920000    102.197010000
O       59.611551000     68.889051000     99.891930000
O       60.291802000     70.738058000     98.808433000
O       60.394476000     71.557130000    103.799203000
O       61.046217000     73.554404000    103.013709000
O       64.706101000     68.291414000     99.355326000
O       64.806359000     69.098345000    101.449854000
C       60.753045000     70.568247000    101.134699000
C       60.151375000     70.049483000     99.830321000
C       60.145765000     71.935177000    101.479382000
C       60.568466000     72.410274000    102.866473000
C       62.284158000     70.562106000    100.949889000
C       62.750883000     69.295988000    100.240647000
C       64.215632000     68.882806000    100.354582000
H       60.300940000     70.263751000    103.023443000
H       62.202778000     68.458107000    100.686157000
H       62.476398000     69.319707000     99.179991000
H       62.589080000     71.459233000    100.395033000
H       62.726710000     70.602581000    101.948080000
H       59.053840000     71.804629000    101.485687000
H       60.391134000     72.669014000    100.708017000
O       57.741941000     68.213514000     97.995475000
H       57.272857000     67.441001000     98.329719000
H       58.377257000     68.446155000     98.698012000
H       53.515628000     73.370135000    102.505699000
H       56.454221000     71.375160000     97.559213000
H       58.214922000     72.690160000    107.968528000
H       51.042730000     73.356110000    109.172422000
H       49.238859000     64.192128000    105.175374000
H       50.678421000     66.305341000    110.148235000
H       49.005075000     69.085088000    108.027060000
H       61.883298000     63.338115000    105.580925000
H       55.642864000     63.955650000    108.275836000
H       56.174488000     61.427893000    101.836841000
H       62.416730000     67.499364000    108.848647000
H       59.158424000     68.183226000    112.103942000
H       60.734153000     65.384945000     99.058179000
