# Supplementary material for: Recasting Nitrogenase’s Carbide Role as a Beating Heart of Steel: A Joint Inorganic and Organic Perspective for μ6Carbide–Iron Bonding
Source: Inorg Chem. 2026 Feb 18;65(9):5028–36. doi: 10.1021/acs.inorgchem.5c05356 (PMC12977034; doi:10.1021/acs.inorgchem.5c05356)
Supplement: Supplementary file 2 [file ic5c05356_si_002.zip › xyz/BS-246.xyz]

C       53.594670000     72.895285000    103.475729000
H       53.314011000     73.645236000    104.227559000
C       52.713969000     71.655058000    103.663873000
H       52.909584000     71.218250000    104.650535000
H       51.634601000     71.842649000    103.601618000
H       52.968389000     70.880065000    102.935726000
C       55.059388000     72.514816000    103.685052000
H       55.734692000     73.373355000    103.642340000
H       55.191139000     72.051169000    104.667350000
H       55.387325000     71.753971000    102.963457000
C       56.185242000     71.429394000     98.615620000
H       57.089038000     71.244679000     99.214922000
H       55.853950000     72.452687000     98.835147000
N       55.162099000     70.506160000     99.079514000
H       55.476820000     69.587491000     99.399936000
C       53.965111000     70.889907000     99.531221000
N       53.351158000     71.971253000     99.024940000
H       53.756437000     72.480203000     98.245466000
H       52.599550000     72.416187000     99.556355000
N       53.381502000     70.201801000    100.517514000
H       53.797433000     69.294431000    100.776984000
H       52.376429000     70.269245000    100.642145000
C       59.045078000     72.879132000    107.290863000
H       58.758660000     72.557489000    106.280927000
H       59.209569000     73.967084000    107.263420000
C       60.339585000     72.193098000    107.700433000
O       60.755424000     72.182123000    108.873355000
N       61.023271000     71.629219000    106.693470000
H       60.658303000     71.659739000    105.743203000
H       61.799349000     70.969110000    106.901103000
C       51.109529000     72.280635000    109.334271000
H       51.141184000     72.063574000    110.409330000
H       50.187748000     71.823649000    108.937885000
N       52.792684000     70.483567000    109.418870000
C       52.306178000     71.596986000    108.761878000
C       53.762931000     70.009875000    108.652786000
H       54.376551000     69.137306000    108.851672000
N       53.932052000     70.767067000    107.541227000
H       54.595461000     70.558278000    106.784803000
C       53.007273000     71.784228000    107.585630000
H       52.919580000     72.528572000    106.803150000
C       49.777316000     65.067548000    104.806609000
H       50.167884000     64.802302000    103.818797000
H       49.076098000     65.902072000    104.697581000
S       51.181503000     65.524972000    105.894455000
C       50.396976000     67.317696000    109.851387000
O       50.110464000     68.172947000    110.690340000
N       50.321029000     67.512600000    108.517677000
H       50.531963000     66.754265000    107.861337000
C       50.062419000     68.839945000    108.008025000
H       50.516790000     69.547616000    108.713917000
C       50.650775000     69.096315000    106.624939000
H       50.550719000     70.167469000    106.399548000
H       51.732388000     68.877697000    106.669135000
O       50.032705000     68.366917000    105.587166000
H       50.495760000     67.503644000    105.530013000
C       61.378604000     63.919192000    106.348364000
O       61.923909000     64.066627000    107.439824000
N       60.200933000     64.488707000    106.026380000
H       59.766920000     64.311014000    105.121541000
C       59.629569000     65.554645000    106.821058000
H       60.452952000     66.111824000    107.274948000
H       59.098530000     66.218891000    106.134084000
C       58.684515000     65.148069000    107.951347000
O       59.053785000     65.097017000    109.121085000
N       57.395817000     64.971291000    107.551150000
H       57.177438000     65.114052000    106.561521000
C       56.331161000     64.769505000    108.488010000
H       56.782320000     64.597268000    109.469278000
H       55.683039000     65.647657000    108.565704000
C       56.610521000     62.107831000    101.092055000
H       57.087549000     62.947753000    101.622107000
H       57.394090000     61.553171000    100.550360000
N       55.608758000     62.583259000    100.154659000
H       54.605885000     62.405067000    100.328497000
C       55.896011000     63.272064000     99.049106000
N       57.163557000     63.557260000     98.736122000
H       57.940147000     63.155186000     99.251201000
H       57.409124000     64.111867000     97.923300000
N       54.891398000     63.677627000     98.255217000
H       53.949820000     63.369620000     98.471251000
H       55.062699000     63.837610000     97.271875000
C       63.099843000     67.381009000    108.005553000
H       64.121988000     67.517823000    108.394982000
H       63.026888000     66.374331000    107.581651000
C       62.867271000     68.475850000    106.942352000
O       62.834170000     69.660284000    107.365169000
O       62.750308000     68.135810000    105.726557000
C       58.882364000     69.126360000    111.653511000
H       58.133251000     69.627917000    112.275166000
H       59.795651000     69.736096000    111.684178000
C       58.471358000     68.962413000    110.213041000
C       57.235631000     68.394954000    109.855430000
H       56.507810000     68.144712000    110.629494000
C       56.955817000     68.115132000    108.518810000
H       56.000968000     67.678461000    108.224779000
C       57.906705000     68.372654000    107.528803000
H       57.686023000     68.122305000    106.496275000
C       59.377069000     69.308875000    109.198895000
H       60.311198000     69.815958000    109.444860000
C       59.109282000     68.995186000    107.861980000
H       59.843143000     69.236143000    107.092601000
C       61.173534000     66.301711000     99.479579000
H       62.038778000     66.622263000     98.900488000
H       60.431346000     67.100028000     99.400210000
N       60.998892000     66.897318000    101.928953000
C       61.617043000     66.205805000    100.899967000
C       61.804691000     66.810653000    102.992639000
H       61.662086000     67.258854000    103.974395000
N       62.896425000     66.077964000    102.689846000
H       63.718123000     65.923725000    103.297458000
C       62.801265000     65.689340000    101.377042000
H       63.561858000     65.103469000    100.880982000
Mo      58.999995000     68.030026000    101.861941000
Fe      52.961662000     66.125723000    104.673535000
Fe      54.837552000     67.978663000    104.695041000
Fe      54.215895000     66.828336000    102.395616000
Fe      55.442550000     65.379403000    104.196347000
Fe      57.710151000     66.127809000    103.190789000
Fe      57.044958000     68.615378000    103.604152000
Fe      56.449917000     67.525369000    101.319747000
S       54.597985000     66.256411000    106.158547000
S       52.907248000     68.198537000    103.677593000
S       53.683697000     64.694388000    103.016228000
S       59.001680000     67.722318000    104.164364000
S       57.221078000     69.617978000    101.623439000
S       58.113196000     66.081969000    100.964221000
S       56.073506000     69.708225000    105.239563000
S       57.312531000     64.177974000    104.280610000
S       54.559393000     67.198944000    100.203831000
C       55.971964000     67.024639000    103.259837000
O       60.408968000     69.664084000    102.191516000
O       59.589565000     68.889858000     99.893721000
O       60.280576000     70.732290000     98.804646000
O       60.386877000     71.554355000    103.795921000
O       61.044929000     73.548708000    103.007942000
O       64.701494000     68.293375000     99.356461000
O       64.798640000     69.097814000    101.451741000
C       60.741001000     70.565084000    101.131588000
C       60.138202000     70.046145000     99.828070000
C       60.133704000     71.932529000    101.476195000
C       60.561355000     72.406604000    102.863130000
C       62.273124000     70.559983000    100.949783000
C       62.742735000     69.294191000    100.241691000
C       64.208890000     68.882903000    100.355896000
H       60.287627000     70.258810000    103.020056000
H       62.196215000     68.455945000    100.688400000
H       62.468191000     69.316317000     99.180964000
H       62.578593000     71.457382000    100.395584000
H       62.713798000     70.601595000    101.948910000
H       59.041543000     71.803879000    101.484620000
H       60.378871000     72.666593000    100.704824000
O       57.747637000     68.196513000     97.982353000
H       57.300847000     67.405589000     98.302882000
H       58.377077000     68.433354000     98.689021000
H       53.514923000     73.378839000    102.502120000
H       56.458783000     71.363586000     97.562556000
H       58.213969000     72.685554000    107.969011000
H       51.042808000     73.356224000    109.170702000
H       49.238684000     64.195583000    105.177625000
H       50.676082000     66.307200000    110.149879000
H       49.002020000     69.090893000    108.034104000
H       61.879742000     63.337568000    105.574623000
H       55.645143000     63.948094000    108.281221000
H       56.176180000     61.439047000    101.835140000
H       62.415251000     67.493507000    108.846254000
H       59.169056000     68.182059000    112.116332000
H       60.751309000     65.388350000     99.060534000
