# Supplementary material for: Recasting Nitrogenase’s Carbide Role as a Beating Heart of Steel: A Joint Inorganic and Organic Perspective for μ6Carbide–Iron Bonding
Source: Inorg Chem. 2026 Feb 18;65(9):5028–36. doi: 10.1021/acs.inorgchem.5c05356 (PMC12977034; doi:10.1021/acs.inorgchem.5c05356)
Supplement: Supplementary file 2 [file ic5c05356_si_002.zip › xyz/BS-247.xyz]

C       53.599438000     72.878470000    103.484564000
H       53.309873000     73.625007000    104.236293000
C       52.722869000     71.633569000    103.664490000
H       52.908056000     71.199371000    104.654355000
H       51.643474000     71.816261000    103.589353000
H       52.989261000     70.857170000    102.942141000
C       55.065006000     72.505167000    103.703771000
H       55.736213000     73.367373000    103.669403000
H       55.190687000     72.039576000    104.686031000
H       55.402552000     71.748096000    102.982648000
C       56.182883000     71.440209000     98.617483000
H       57.089453000     71.263020000     99.214580000
H       55.843709000     72.461035000     98.835899000
N       55.168908000     70.508837000     99.086598000
H       55.494505000     69.592804000     99.402072000
C       53.968245000     70.881831000     99.536455000
N       53.345076000     71.956919000     99.028572000
H       53.746911000     72.467712000     98.248447000
H       52.595060000     72.401090000     99.563522000
N       53.386514000     70.191637000    100.522930000
H       53.816481000     69.304966000    100.813144000
H       52.381604000     70.252038000    100.651333000
C       59.047999000     72.882168000    107.291397000
H       58.763607000     72.560461000    106.280869000
H       59.211000000     73.970340000    107.264320000
C       60.343550000     72.197805000    107.701483000
O       60.757016000     72.185261000    108.875109000
N       61.030703000     71.638293000    106.694415000
H       60.666387000     71.667829000    105.743907000
H       61.804394000     70.975227000    106.903123000
C       51.112995000     72.279641000    109.336591000
H       51.149791000     72.065113000    110.411958000
H       50.189300000     71.821486000    108.945836000
N       52.788463000     70.476219000    109.416384000
C       52.304503000     71.590645000    108.758998000
C       53.746508000     69.990220000    108.643266000
H       54.352488000     69.111819000    108.839286000
N       53.911885000     70.740984000    107.526679000
H       54.559405000     70.517664000    106.762544000
C       52.996167000     71.766992000    107.575450000
H       52.907804000     72.509665000    106.791275000
C       49.773789000     65.059291000    104.804785000
H       50.160427000     64.790665000    103.816213000
H       49.073558000     65.894722000    104.695357000
S       51.181724000     65.518158000    105.886892000
C       50.401566000     67.312992000    109.843509000
O       50.117509000     68.171093000    110.680438000
N       50.323871000     67.504165000    108.509358000
H       50.534709000     66.744396000    107.854534000
C       50.065184000     68.830135000    107.995998000
H       50.522501000     69.539698000    108.698181000
C       50.650163000     69.081969000    106.610366000
H       50.553055000     70.153372000    106.384584000
H       51.730889000     68.858882000    106.651245000
O       50.026723000     68.353754000    105.575013000
H       50.490149000     67.490468000    105.516307000
C       61.374860000     63.922040000    106.353918000
O       61.922965000     64.065332000    107.444977000
N       60.196501000     64.493003000    106.037185000
H       59.764068000     64.327144000    105.129191000
C       59.633281000     65.560502000    106.836093000
H       60.461304000     66.099613000    107.302239000
H       59.118776000     66.238640000    106.149584000
C       58.671417000     65.163309000    107.955652000
O       59.025415000     65.123299000    109.131101000
N       57.387782000     64.984002000    107.540692000
H       57.180824000     65.118612000    106.546616000
C       56.312642000     64.795194000    108.468619000
H       56.754839000     64.634381000    109.455899000
H       55.664260000     65.674831000    108.526930000
C       56.608280000     62.111574000    101.100082000
H       57.077177000     62.953536000    101.634495000
H       57.397835000     61.561613000    100.562389000
N       55.609519000     62.581991000    100.156908000
H       54.605925000     62.406440000    100.329839000
C       55.897547000     63.273885000     99.053910000
N       57.164744000     63.562753000     98.743076000
H       57.941247000     63.155073000     99.254131000
H       57.410162000     64.119004000     97.931026000
N       54.891989000     63.681033000     98.260529000
H       53.953403000     63.361506000     98.474017000
H       55.064270000     63.837001000     97.276532000
C       63.106821000     67.386073000    108.012332000
H       64.128111000     67.522356000    108.404403000
H       63.035047000     66.379469000    107.587924000
C       62.877869000     68.480211000    106.947392000
O       62.829929000     69.664222000    107.370833000
O       62.779162000     68.139822000    105.730740000
C       58.867544000     69.125742000    111.640246000
H       58.114124000     69.625292000    112.258220000
H       59.778704000     69.738344000    111.676778000
C       58.465771000     68.964884000    110.196634000
C       57.230688000     68.403373000    109.827350000
H       56.498744000     68.148381000    110.596131000
C       56.957108000     68.137173000    108.486042000
H       56.003289000     67.705635000    108.180650000
C       57.915023000     68.399915000    107.504071000
H       57.701410000     68.158353000    106.467763000
C       59.379450000     69.314779000    109.190789000
H       60.313996000     69.816269000    109.446250000
C       59.119030000     69.012473000    107.849948000
H       59.859661000     69.253109000    107.087129000
C       61.168986000     66.305961000     99.479983000
H       62.027487000     66.632195000     98.893619000
H       60.424007000     67.102405000     99.408050000
N       61.023321000     66.904864000    101.929616000
C       61.626359000     66.207454000    100.895780000
C       61.836299000     66.810746000    102.987004000
H       61.700404000     67.259200000    103.969740000
N       62.918327000     66.067838000    102.675416000
H       63.742279000     65.907341000    103.279129000
C       62.809429000     65.679787000    101.363374000
H       63.559895000     65.085897000    100.861451000
Mo      59.026228000     68.038275000    101.877657000
Fe      52.950788000     66.084443000    104.625027000
Fe      54.850490000     67.905233000    104.596015000
Fe      54.176921000     66.751835000    102.324966000
Fe      55.438524000     65.360789000    104.158282000
Fe      57.730313000     66.139399000    103.202297000
Fe      57.107267000     68.614144000    103.589169000
Fe      56.433102000     67.505513000    101.347404000
S       54.588494000     66.246088000    106.103908000
S       52.894056000     68.139609000    103.614859000
S       53.674903000     64.634122000    102.988547000
S       59.057237000     67.708577000    104.169783000
S       57.241184000     69.594551000    101.599141000
S       58.105124000     66.089333000    100.988486000
S       56.028827000     69.639989000    105.173116000
S       57.322890000     64.202492000    104.279022000
S       54.612626000     67.175798000    100.174407000
C       55.945223000     67.031717000    103.200107000
O       60.428727000     69.670256000    102.192271000
O       59.605401000     68.894520000     99.892611000
O       60.283097000     70.743579000     98.805970000
O       60.401474000     71.559365000    103.797804000
O       61.046864000     73.557343000    103.009119000
O       64.703237000     68.293628000     99.351769000
O       64.804993000     69.103962000    101.444689000
C       60.751412000     70.573191000    101.130510000
C       60.146610000     70.053193000     99.827977000
C       60.140390000     71.937707000    101.478624000
C       60.569255000     72.412571000    102.865053000
C       62.282461000     70.570436000    100.944077000
C       62.749282000     69.303737000    100.235527000
C       64.213827000     68.887982000    100.349991000
H       60.310283000     70.261886000    103.023394000
H       62.200857000     68.466563000    100.681998000
H       62.474525000     69.326791000     99.174904000
H       62.585583000     71.467475000    100.388200000
H       62.725255000     70.612278000    101.942189000
H       59.048577000     71.806635000    101.489174000
H       60.380898000     72.673033000    100.706974000
O       57.713899000     68.229436000     98.016781000
H       57.227035000     67.477771000     98.372418000
H       58.358162000     68.460287000     98.712126000
H       53.522356000     73.364273000    102.511859000
H       56.454429000     71.373890000     97.563934000
H       58.216421000     72.687476000    107.968651000
H       51.044869000     73.354946000    109.171739000
H       49.234245000     64.189110000    105.178652000
H       50.678990000     66.302967000    110.145147000
H       49.005380000     69.083241000    108.025184000
H       61.875430000     63.341731000    105.578823000
H       55.626696000     63.972489000    108.266792000
H       56.172955000     61.439737000    101.839830000
H       62.419803000     67.498920000    108.851004000
H       59.154864000     68.182395000    112.104621000
H       60.746736000     65.392157000     99.061933000
