# Supplementary material for: Recasting Nitrogenase’s Carbide Role as a Beating Heart of Steel: A Joint Inorganic and Organic Perspective for μ6Carbide–Iron Bonding
Source: Inorg Chem. 2026 Feb 18;65(9):5028–36. doi: 10.1021/acs.inorgchem.5c05356 (PMC12977034; doi:10.1021/acs.inorgchem.5c05356)
Supplement: Supplementary file 2 [file ic5c05356_si_002.zip › xyz/BS-256.xyz]

C       53.599260000     72.881675000    103.472184000
H       53.305141000     73.624843000    104.225446000
C       52.731030000     71.630768000    103.650170000
H       52.923834000     71.193518000    104.637314000
H       51.650277000     71.807494000    103.580172000
H       52.999492000     70.860824000    102.921174000
C       55.067196000     72.518716000    103.688974000
H       55.731759000     73.385562000    103.650739000
H       55.198711000     72.056042000    104.671558000
H       55.407848000     71.762325000    102.968540000
C       56.193533000     71.430650000     98.620989000
H       57.102672000     71.259880000     99.216128000
H       55.844789000     72.447094000     98.843944000
N       55.190304000     70.485750000     99.085286000
H       55.532330000     69.573807000     99.391969000
C       53.986005000     70.841116000     99.541083000
N       53.353630000     71.918182000     99.047408000
H       53.753970000     72.443385000     98.276619000
H       52.597625000     72.350199000     99.584005000
N       53.412147000     70.128149000    100.514871000
H       53.846829000     69.236372000    100.786537000
H       52.407134000     70.179149000    100.646611000
C       59.047394000     72.882837000    107.293544000
H       58.763015000     72.563325000    106.282351000
H       59.212298000     73.970798000    107.268345000
C       60.341314000     72.195990000    107.704274000
O       60.756207000     72.185222000    108.877342000
N       61.025887000     71.632308000    106.697763000
H       60.660301000     71.661193000    105.747892000
H       61.800994000     70.970852000    106.905894000
C       51.107995000     72.280423000    109.338591000
H       51.138914000     72.065235000    110.414065000
H       50.186152000     71.822936000    108.942677000
N       52.781817000     70.477352000    109.430911000
C       52.302868000     71.591262000    108.769373000
C       53.747333000     69.992683000    108.666249000
H       54.351388000     69.114223000    108.867143000
N       53.921885000     70.743497000    107.551517000
H       54.580521000     70.524355000    106.794120000
C       53.004906000     71.768323000    107.592063000
H       52.923059000     72.511105000    106.807190000
C       49.818655000     65.072205000    104.795027000
H       50.191629000     64.801605000    103.801205000
H       49.121695000     65.911384000    104.691674000
S       51.247533000     65.525160000    105.859247000
C       50.411694000     67.313641000    109.843625000
O       50.123172000     68.172667000    110.677981000
N       50.334745000     67.501030000    108.508829000
H       50.559855000     66.743767000    107.856385000
C       50.074217000     68.825654000    107.993270000
H       50.527458000     69.536935000    108.696492000
C       50.667757000     69.076894000    106.611394000
H       50.566696000     70.147236000    106.381988000
H       51.749106000     68.858888000    106.662612000
O       50.057032000     68.341271000    105.574283000
H       50.527772000     67.479900000    105.522566000
C       61.371506000     63.914977000    106.355887000
O       61.929645000     64.071736000    107.440028000
N       60.185880000     64.475842000    106.046757000
H       59.737902000     64.291715000    105.149382000
C       59.630681000     65.549825000    106.842700000
H       60.463346000     66.079097000    107.311401000
H       59.125560000     66.233764000    106.155374000
C       58.659346000     65.166002000    107.957476000
O       59.007140000     65.126986000    109.135041000
N       57.377823000     64.994657000    107.535015000
H       57.172887000     65.132468000    106.541032000
C       56.296776000     64.813481000    108.456761000
H       56.732256000     64.652005000    109.446651000
H       55.650509000     65.695030000    108.505366000
C       56.615473000     62.101108000    101.089038000
H       57.079495000     62.944395000    101.625505000
H       57.407836000     61.555482000    100.551193000
N       55.614451000     62.566722000    100.146520000
H       54.610772000     62.397108000    100.326224000
C       55.896283000     63.261929000     99.044896000
N       57.162163000     63.556676000     98.731174000
H       57.941133000     63.141486000     99.232709000
H       57.402001000     64.109765000     97.915650000
N       54.886557000     63.666996000     98.255815000
H       53.949641000     63.349462000     98.480022000
H       55.050738000     63.814648000     97.269082000
C       63.101503000     67.385604000    108.006922000
H       64.122933000     67.520612000    108.398979000
H       63.028228000     66.379192000    107.582444000
C       62.874072000     68.480562000    106.942988000
O       62.835053000     69.664900000    107.365868000
O       62.767599000     68.141199000    105.726233000
C       58.868929000     69.128532000    111.649091000
H       58.119054000     69.628001000    112.271439000
H       59.781904000     69.738565000    111.683206000
C       58.460190000     68.970374000    110.207385000
C       57.220868000     68.414033000    109.844770000
H       56.490239000     68.166096000    110.617019000
C       56.941587000     68.142593000    108.506155000
H       55.985481000     67.713838000    108.204327000
C       57.897517000     68.396191000    107.520196000
H       57.677069000     68.149106000    106.487037000
C       59.371512000     69.313149000    109.197049000
H       60.308708000     69.812154000    109.447718000
C       59.104880000     69.006353000    107.858360000
H       59.843366000     69.242124000    107.091787000
C       61.158539000     66.305617000     99.489407000
H       62.018217000     66.631865000     98.904201000
H       60.414330000     67.103112000     99.418974000
N       61.009096000     66.892849000    101.942851000
C       61.615376000     66.203192000    100.905296000
C       61.825065000     66.800188000    102.998295000
H       61.691909000     67.246084000    103.982680000
N       62.911289000     66.065554000    102.682119000
H       63.737487000     65.907887000    103.283697000
C       62.802624000     65.681559000    101.369137000
H       63.556875000     65.095503000    100.863597000
Mo      59.009372000     68.025462000    101.895678000
Fe      52.960098000     66.054991000    104.473722000
Fe      54.887218000     67.925510000    104.590104000
Fe      54.163852000     66.741828000    102.359176000
Fe      55.369771000     65.334404000    104.137218000
Fe      57.706395000     66.116807000    103.241963000
Fe      57.123087000     68.655602000    103.638984000
Fe      56.413620000     67.498888000    101.420238000
S       54.582923000     66.301218000    106.088007000
S       52.919096000     68.153488000    103.594469000
S       53.603232000     64.638557000    102.778036000
S       59.053906000     67.697081000    104.193191000
S       57.219456000     69.597608000    101.638323000
S       58.081767000     66.079122000    101.024947000
S       56.023647000     69.695782000    105.215522000
S       57.304044000     64.161532000    104.278025000
S       54.599535000     67.077439000    100.232432000
C       55.946956000     66.970911000    103.223651000
O       60.419299000     69.658301000    102.204094000
O       59.577767000     68.883650000     99.912093000
O       60.267293000     70.723221000     98.816069000
O       60.389641000     71.550274000    103.804083000
O       61.042528000     73.544982000    103.012778000
O       64.699058000     68.291588000     99.353750000
O       64.798636000     69.098753000    101.447733000
C       60.740910000     70.558702000    101.139770000
C       60.129785000     70.037653000     99.840796000
C       60.131077000     71.925286000    101.484787000
C       60.560797000     72.402217000    102.869933000
C       62.271676000     70.557388000    100.950035000
C       62.740483000     69.291680000    100.241260000
C       64.207445000     68.881926000    100.353245000
H       60.303138000     70.254441000    103.033217000
H       62.195840000     68.453350000    100.690166000
H       62.463484000     69.313117000     99.181131000
H       62.573171000     71.454861000    100.393962000
H       62.717068000     70.600594000    101.946893000
H       59.039096000     71.795583000    101.496365000
H       60.372435000     72.658874000    100.711704000
O       57.680156000     68.224466000     98.043021000
H       57.231172000     67.441126000     98.379670000
H       58.329197000     68.454511000     98.734554000
H       53.519765000     73.367374000    102.499622000
H       56.462398000     71.369122000     97.566463000
H       58.214877000     72.688561000    107.969763000
H       51.042329000     73.355689000    109.172489000
H       49.275431000     64.205006000    105.170491000
H       50.689517000     66.304632000    110.148278000
H       49.014050000     69.077557000    108.019519000
H       61.871686000     63.334276000    105.580835000
H       55.610432000     63.992795000    108.248182000
H       56.182162000     61.426403000    101.827358000
H       62.415019000     67.499144000    108.845938000
H       59.155469000     68.183029000    112.109546000
H       60.736525000     65.393163000     99.068180000
