# Supplementary material for: Recasting Nitrogenase’s Carbide Role as a Beating Heart of Steel: A Joint Inorganic and Organic Perspective for μ6Carbide–Iron Bonding
Source: Inorg Chem. 2026 Feb 18;65(9):5028–36. doi: 10.1021/acs.inorgchem.5c05356 (PMC12977034; doi:10.1021/acs.inorgchem.5c05356)
Supplement: Supplementary file 2 [file ic5c05356_si_002.zip › xyz/BS-257.xyz]

C       53.602057000     72.883324000    103.475654000
H       53.310428000     73.628382000    104.227958000
C       52.731691000     71.634266000    103.656611000
H       52.928665000     71.194840000    104.642156000
H       51.651236000     71.814831000    103.593170000
H       52.992711000     70.865914000    102.923186000
C       55.069989000     72.518609000    103.690597000
H       55.736921000     73.382784000    103.640245000
H       55.202873000     72.069059000    104.678990000
H       55.406255000     71.754382000    102.976387000
C       56.198374000     71.430725000     98.627466000
H       57.109756000     71.260024000     99.219022000
H       55.849157000     72.446401000     98.853335000
N       55.197987000     70.483843000     99.093420000
H       55.540030000     69.568914000     99.392690000
C       53.992260000     70.835670000     99.546954000
N       53.358758000     71.913145000     99.054222000
H       53.760318000     72.441447000     98.286398000
H       52.601251000     72.342972000     99.590184000
N       53.417624000     70.119028000    100.518085000
H       53.852235000     69.220919000    100.778799000
H       52.411324000     70.166406000    100.641411000
C       59.049757000     72.889385000    107.293566000
H       58.767039000     72.575495000    106.280157000
H       59.216774000     73.977094000    107.273921000
C       60.341274000     72.197442000    107.703759000
O       60.754176000     72.183060000    108.877616000
N       61.024298000     71.633021000    106.697079000
H       60.662124000     71.667738000    105.745757000
H       61.799096000     70.970686000    106.904625000
C       51.103064000     72.280904000    109.344995000
H       51.129984000     72.066845000    110.420779000
H       50.182840000     71.822864000    108.946042000
N       52.775285000     70.476929000    109.444555000
C       52.300414000     71.592282000    108.782670000
C       53.748219000     69.996376000    108.687282000
H       54.351489000     69.117682000    108.889519000
N       53.931207000     70.752472000    107.577424000
H       54.593484000     70.537519000    106.824465000
C       53.012049000     71.775227000    107.612477000
H       52.935518000     72.520143000    106.829146000
C       49.811905000     65.073684000    104.768712000
H       50.165692000     64.797756000    103.769636000
H       49.115443000     65.914302000    104.674340000
S       51.261398000     65.525579000    105.803804000
C       50.418962000     67.311085000    109.837299000
O       50.129252000     68.171617000    110.669156000
N       50.341984000     67.496734000    108.501675000
H       50.572027000     66.740915000    107.850998000
C       50.079036000     68.821067000    107.986495000
H       50.532678000     69.532137000    108.689752000
C       50.671298000     69.073862000    106.604616000
H       50.570625000     70.144651000    106.376854000
H       51.752696000     68.855053000    106.654714000
O       50.059152000     68.339662000    105.567483000
H       50.533646000     67.480602000    105.508086000
C       61.370325000     63.910217000    106.357147000
O       61.929441000     64.057050000    107.442680000
N       60.187897000     64.480950000    106.053563000
H       59.735454000     64.310297000    105.155293000
C       59.649250000     65.552982000    106.863027000
H       60.490497000     66.053654000    107.346614000
H       59.163318000     66.260068000    106.184856000
C       58.663523000     65.175897000    107.968273000
O       58.997385000     65.155552000    109.150855000
N       57.387612000     64.994993000    107.533980000
H       57.196983000     65.104722000    106.532299000
C       56.300066000     64.815704000    108.448924000
H       56.729442000     64.663157000    109.442995000
H       55.650611000     65.695486000    108.487481000
C       56.613189000     62.118048000    101.098968000
H       57.068932000     62.963235000    101.639638000
H       57.411257000     61.579545000    100.562428000
N       55.612815000     62.579299000    100.153148000
H       54.609640000     62.404512000    100.329660000
C       55.895232000     63.272403000     99.050033000
N       57.160044000     63.567183000     98.735777000
H       57.938925000     63.171625000     99.252419000
H       57.401271000     64.128276000     97.926121000
N       54.885048000     63.672601000     98.258168000
H       53.949880000     63.347794000     98.479003000
H       55.051916000     63.817908000     97.271535000
C       63.098825000     67.385811000    108.006345000
H       64.122128000     67.518676000    108.394070000
H       63.022461000     66.379568000    107.581885000
C       62.868038000     68.481475000    106.943711000
O       62.829853000     69.665278000    107.368452000
O       62.757785000     68.143281000    105.727114000
C       58.868215000     69.128111000    111.646890000
H       58.119831000     69.628305000    112.270414000
H       59.781583000     69.737645000    111.679094000
C       58.456282000     68.970002000    110.206018000
C       57.215790000     68.414641000    109.846331000
H       56.486938000     68.166989000    110.620271000
C       56.933623000     68.141403000    108.508567000
H       55.977493000     67.709888000    108.210387000
C       57.887973000     68.393510000    107.520874000
H       57.668614000     68.138945000    106.489351000
C       59.365267000     69.312679000    109.193430000
H       60.303493000     69.811160000    109.441371000
C       59.095717000     69.004984000    107.855556000
H       59.832970000     69.239912000    107.087504000
C       61.167530000     66.300616000     99.484959000
H       62.030440000     66.624022000     98.903522000
H       60.425008000     67.099179000     99.412930000
N       61.007811000     66.888513000    101.936920000
C       61.617960000     66.197854000    100.902647000
C       61.818973000     66.796935000    102.996095000
H       61.682354000     67.243184000    103.979646000
N       62.906888000     66.062191000    102.685384000
H       63.731367000     65.906231000    103.289193000
C       62.803509000     65.677324000    101.372107000
H       63.559770000     65.090841000    100.870169000
Mo      59.006648000     68.011970000    101.889922000
Fe      52.935963000     66.058042000    104.403759000
Fe      54.850427000     67.923749000    104.673978000
Fe      54.197747000     66.736199000    102.430285000
Fe      55.387347000     65.365778000    104.178767000
Fe      57.723791000     66.125755000    103.257708000
Fe      57.077960000     68.644913000    103.660063000
Fe      56.461756000     67.489581000    101.429252000
S       54.511920000     66.280641000    106.109029000
S       52.918508000     68.154161000    103.597171000
S       53.654864000     64.614963000    102.814895000
S       59.027363000     67.699349000    104.197206000
S       57.233380000     69.591116000    101.646285000
S       58.108384000     66.050999000    101.037827000
S       55.991987000     69.692430000    105.215263000
S       57.305152000     64.178864000    104.288178000
S       54.613077000     67.097687000    100.284896000
C       55.958662000     67.055137000    103.276450000
O       60.416384000     69.655959000    102.208351000
O       59.588722000     68.870351000     99.912449000
O       60.267461000     70.715428000     98.819639000
O       60.384894000     71.558723000    103.806249000
O       61.044351000     73.547405000    103.005533000
O       64.702192000     68.293821000     99.354524000
O       64.801766000     69.098640000    101.449450000
C       60.740484000     70.553677000    101.143549000
C       60.132652000     70.028628000     99.844102000
C       60.132103000     71.922193000    101.483826000
C       60.560060000     72.404487000    102.868028000
C       62.271811000     70.552799000    100.953935000
C       62.742107000     69.287655000    100.245226000
C       64.209872000     68.881450000    100.355232000
H       60.293252000     70.250597000    103.033313000
H       62.199383000     68.448338000    100.694577000
H       62.463918000     69.308216000     99.185411000
H       62.572695000     71.450406000    100.397504000
H       62.716993000     70.596695000    101.950847000
H       59.040036000     71.792851000    101.493734000
H       60.375655000     72.652952000    100.708744000
O       57.627321000     68.237150000     98.096382000
H       57.155092000     67.478258000     98.458520000
H       58.299150000     68.452315000     98.770367000
H       53.521479000     73.367807000    102.502574000
H       56.464015000     71.371167000     97.572010000
H       58.216299000     72.693427000    107.968138000
H       51.039891000     73.355781000    109.175442000
H       49.273954000     64.208625000    105.156503000
H       50.696266000     66.302647000    110.144311000
H       49.018897000     69.072880000    108.014683000
H       61.868994000     63.331502000    105.579639000
H       55.615047000     63.992928000    108.244260000
H       56.181088000     61.437847000    101.832941000
H       62.415804000     67.501070000    108.847949000
H       59.154872000     68.182785000    112.107636000
H       60.743155000     65.389563000     99.063074000
