# Supplementary material for: Recasting Nitrogenase’s Carbide Role as a Beating Heart of Steel: A Joint Inorganic and Organic Perspective for μ6Carbide–Iron Bonding
Source: Inorg Chem. 2026 Feb 18;65(9):5028–36. doi: 10.1021/acs.inorgchem.5c05356 (PMC12977034; doi:10.1021/acs.inorgchem.5c05356)
Supplement: Supplementary file 2 [file ic5c05356_si_002.zip › xyz/BS-267.xyz]

C       53.599530000     72.885980000    103.470987000
H       53.305736000     73.629796000    104.223792000
C       52.733449000     71.634039000    103.652255000
H       52.929488000     71.197088000    104.638892000
H       51.652426000     71.810056000    103.584617000
H       53.001066000     70.864448000    102.922667000
C       55.068543000     72.526276000    103.685288000
H       55.732038000     73.393384000    103.641220000
H       55.202778000     72.068647000    104.669678000
H       55.408651000     71.766809000    102.967818000
C       56.186435000     71.443074000     98.620138000
H       57.094341000     71.280787000     99.219496000
H       55.832015000     72.459187000     98.835145000
N       55.187503000     70.495699000     99.089308000
H       55.535572000     69.589160000     99.405224000
C       53.982648000     70.849012000     99.544403000
N       53.345813000     71.921018000     99.045254000
H       53.745797000     72.445260000     98.273571000
H       52.590232000     72.353775000     99.581835000
N       53.411145000     70.140249000    100.522991000
H       53.846652000     69.249537000    100.798336000
H       52.405667000     70.189082000    100.652038000
C       59.045459000     72.883696000    107.292924000
H       58.760671000     72.564427000    106.281763000
H       59.210804000     73.971579000    107.267747000
C       60.339127000     72.196153000    107.702975000
O       60.754072000     72.183865000    108.876018000
N       61.023375000     71.633297000    106.695785000
H       60.658077000     71.663692000    105.745830000
H       61.799521000     70.972831000    106.903279000
C       51.107695000     72.280507000    109.339652000
H       51.139490000     72.065928000    110.415227000
H       50.185551000     71.822877000    108.944597000
N       52.780942000     70.476858000    109.431042000
C       52.301999000     71.590987000    108.769925000
C       53.745850000     69.992067000    108.665445000
H       54.350074000     69.113616000    108.865805000
N       53.919881000     70.743056000    107.550905000
H       54.576649000     70.523072000    106.791629000
C       53.003293000     71.768024000    107.592168000
H       52.921121000     72.510740000    106.807263000
C       49.820063000     65.073557000    104.779354000
H       50.183329000     64.799021000    103.783055000
H       49.124108000     65.914047000    104.680177000
S       51.260512000     65.524652000    105.827853000
C       50.415611000     67.313008000    109.841505000
O       50.125441000     68.172200000    110.674708000
N       50.338991000     67.499967000    108.506259000
H       50.566705000     66.743657000    107.854857000
C       50.076499000     68.824436000    107.991108000
H       50.529956000     69.535761000    108.694159000
C       50.668579000     69.076209000    106.609035000
H       50.565694000     70.146235000    106.378946000
H       51.750301000     68.860163000    106.659085000
O       50.057604000     68.338352000    105.573426000
H       50.534240000     67.480741000    105.516089000
C       61.371321000     63.912259000    106.355434000
O       61.934551000     64.072831000    107.436720000
N       60.183478000     64.471074000    106.051253000
H       59.724272000     64.280085000    105.160457000
C       59.636234000     65.546877000    106.849962000
H       60.473335000     66.064720000    107.323021000
H       59.139015000     66.239246000    106.165203000
C       58.659341000     65.169029000    107.961890000
O       59.001436000     65.142131000    109.141786000
N       57.380718000     64.989600000    107.534840000
H       57.180419000     65.110759000    106.537102000
C       56.298415000     64.806767000    108.454977000
H       56.732963000     64.651375000    109.446278000
H       55.648031000     65.685544000    108.499722000
C       56.616953000     62.099769000    101.092773000
H       57.079013000     62.941700000    101.633081000
H       57.410330000     61.557460000    100.553165000
N       55.615487000     62.567358000    100.151316000
H       54.611909000     62.395506000    100.329422000
C       55.896366000     63.263328000     99.049989000
N       57.161825000     63.557888000     98.734621000
H       57.941527000     63.141888000     99.234519000
H       57.400339000     64.110031000     97.918130000
N       54.885170000     63.670350000     98.263146000
H       53.949399000     63.350213000     98.489097000
H       55.047437000     63.814399000     97.275452000
C       63.097985000     67.389092000    108.004141000
H       64.119756000     67.523860000    108.395345000
H       63.024362000     66.382923000    107.579162000
C       62.869400000     68.484936000    106.941546000
O       62.835143000     69.669098000    107.364910000
O       62.756864000     68.146551000    105.724809000
C       58.864809000     69.126465000    111.641247000
H       58.116042000     69.627615000    112.263628000
H       59.777436000     69.737260000    111.671763000
C       58.452828000     68.964962000    110.200660000
C       57.213368000     68.406467000    109.841983000
H       56.486143000     68.155972000    110.616573000
C       56.929223000     68.136295000    108.504080000
H       55.972981000     67.704910000    108.206204000
C       57.879809000     68.394454000    107.514293000
H       57.654432000     68.149391000    106.481640000
C       59.359954000     69.309788000    109.187106000
H       60.297693000     69.809433000    109.434707000
C       59.087927000     69.005365000    107.848927000
H       59.822392000     69.245274000    107.079714000
C       61.163129000     66.301678000     99.497511000
H       62.026574000     66.623908000     98.915781000
H       60.422857000     67.102217000     99.422217000
N       61.000261000     66.894224000    101.949171000
C       61.612391000     66.202684000    100.916231000
C       61.811017000     66.805128000    103.008649000
H       61.673676000     67.251906000    103.991857000
N       62.900624000     66.072088000    102.699327000
H       63.725227000     65.917218000    103.303265000
C       62.798728000     65.684941000    101.386820000
H       63.556866000     65.099505000    100.886321000
Mo      58.998709000     68.033769000    101.887096000
Fe      52.945312000     66.054576000    104.424486000
Fe      54.897067000     67.892902000    104.629044000
Fe      54.196491000     66.714099000    102.409941000
Fe      55.354609000     65.284153000    104.139897000
Fe      57.650294000     66.109983000    103.274667000
Fe      57.122052000     68.676907000    103.619661000
Fe      56.460673000     67.499163000    101.388719000
S       54.564682000     66.250560000    106.080495000
S       52.932973000     68.155706000    103.621800000
S       53.574270000     64.607219000    102.783849000
S       59.009317000     67.690409000    104.194640000
S       57.248947000     69.626743000    101.600763000
S       58.097733000     66.052707000    101.057144000
S       55.998650000     69.701297000    105.200998000
S       57.305273000     64.130582000    104.286594000
S       54.587881000     67.099526000    100.266033000
C       55.948374000     67.027362000    103.205885000
O       60.414262000     69.659752000    102.202250000
O       59.595398000     68.874814000     99.906663000
O       60.271787000     70.720361000     98.813020000
O       60.385848000     71.551597000    103.799910000
O       61.042163000     73.546109000    103.010935000
O       64.700909000     68.291349000     99.354859000
O       64.800846000     69.097019000    101.449465000
C       60.741200000     70.558657000    101.137863000
C       60.135772000     70.034781000     99.837731000
C       60.134769000     71.927056000    101.479990000
C       60.560628000     72.403543000    102.865948000
C       62.272631000     70.553899000    100.951286000
C       62.741632000     69.287104000    100.244810000
C       64.209062000     68.879934000    100.355305000
H       60.294928000     70.258795000    103.029862000
H       62.198276000     68.449215000    100.696025000
H       62.463511000     69.306024000     99.184915000
H       62.576014000     71.450299000    100.394381000
H       62.716155000     70.598084000    101.948900000
H       59.042542000     71.798850000    101.487416000
H       60.380934000     72.659389000    100.707361000
O       57.664387000     68.228776000     98.065264000
H       57.228303000     67.435343000     98.395554000
H       58.323407000     68.453789000     98.748926000
H       53.518318000     73.370475000    102.497966000
H       56.458796000     71.375707000     97.566867000
H       58.213141000     72.689550000    107.969424000
H       51.042179000     73.355689000    109.172950000
H       49.278813000     64.208005000    105.161410000
H       50.693588000     66.304343000    110.147160000
H       49.016247000     69.075877000    108.018395000
H       61.870714000     63.331515000    105.579907000
H       55.615221000     63.982837000    108.248856000
H       56.184314000     61.421618000    101.828323000
H       62.412316000     67.502294000    108.843869000
H       59.152592000     68.182708000    112.104500000
H       60.739987000     65.390798000     99.074016000
