# Supplementary material for: Recasting Nitrogenase’s Carbide Role as a Beating Heart of Steel: A Joint Inorganic and Organic Perspective for μ6Carbide–Iron Bonding
Source: Inorg Chem. 2026 Feb 18;65(9):5028–36. doi: 10.1021/acs.inorgchem.5c05356 (PMC12977034; doi:10.1021/acs.inorgchem.5c05356)
Supplement: Supplementary file 2 [file ic5c05356_si_002.zip › xyz/BS-345.xyz]

C       53.605984000     72.870118000    103.472517000
H       53.314407000     73.609493000    104.230607000
C       52.741437000     71.616404000    103.653283000
H       52.938284000     71.180945000    104.640660000
H       51.660370000     71.792625000    103.585242000
H       53.009362000     70.845217000    102.925396000
C       55.077796000     72.512355000    103.676052000
H       55.736383000     73.384137000    103.645551000
H       55.219283000     72.033989000    104.649661000
H       55.418113000     71.769100000    102.941839000
C       56.176724000     71.448899000     98.616068000
H       57.081099000     71.282759000     99.219648000
H       55.827740000     72.467992000     98.826380000
N       55.169690000     70.510193000     99.085033000
H       55.504804000     69.599353000     99.405257000
C       53.964986000     70.871427000     99.532943000
N       53.335331000     71.945261000     99.029448000
H       53.739369000     72.465254000     98.256799000
H       52.583512000     72.383995000     99.566169000
N       53.384803000     70.169191000    100.511480000
H       53.818700000     69.283431000    100.797231000
H       52.379979000     70.224452000    100.641599000
C       59.047730000     72.881236000    107.293129000
H       58.763655000     72.559872000    106.282445000
H       59.212655000     73.969120000    107.265712000
C       60.341588000     72.194721000    107.704338000
O       60.754098000     72.179479000    108.878282000
N       61.028981000     71.635840000    106.696992000
H       60.665837000     71.668745000    105.746197000
H       61.804153000     70.974254000    106.904532000
C       51.108668000     72.280886000    109.336627000
H       51.137238000     72.064615000    110.411962000
H       50.187494000     71.824087000    108.938368000
N       52.784697000     70.480348000    109.433730000
C       52.305422000     71.592604000    108.769936000
C       53.752821000     69.996652000    108.670934000
H       54.359728000     69.120752000    108.874980000
N       53.928351000     70.746242000    107.555912000
H       54.584499000     70.521947000    106.795250000
C       53.009534000     71.768989000    107.593431000
H       52.927392000     72.509810000    106.806684000
C       49.802202000     65.078290000    104.808837000
H       50.181436000     64.809304000    103.816890000
H       49.099327000     65.911919000    104.701698000
S       51.221049000     65.546410000    105.881310000
C       50.403933000     67.321891000    109.849637000
O       50.113910000     68.179253000    110.684890000
N       50.329295000     67.512012000    108.514803000
H       50.550385000     66.754249000    107.861780000
C       50.069466000     68.837598000    108.001041000
H       50.519155000     69.547081000    108.708292000
C       50.666493000     69.098225000    106.621708000
H       50.568331000     70.170625000    106.401966000
H       51.747534000     68.878522000    106.673969000
O       50.056762000     68.376531000    105.573741000
H       50.510204000     67.507037000    105.526436000
C       61.373322000     63.915900000    106.348651000
O       61.922853000     64.071260000    107.437171000
N       60.190699000     64.477204000    106.030096000
H       59.752983000     64.293260000    105.127949000
C       59.622571000     65.546881000    106.822282000
H       60.447949000     66.096830000    107.280986000
H       59.100184000     66.215947000    106.133440000
C       58.668369000     65.148862000    107.946667000
O       59.030099000     65.103399000    109.119361000
N       57.382548000     64.968522000    107.538850000
H       57.163131000     65.121441000    106.551192000
C       56.313851000     64.777405000    108.473694000
H       56.761569000     64.619383000    109.458745000
H       55.661414000     65.653905000    108.532078000
C       56.612296000     62.082197000    101.080654000
H       57.090268000     62.921178000    101.611577000
H       57.395054000     61.526927000    100.538438000
N       55.610785000     62.559853000    100.143859000
H       54.607430000     62.381726000    100.316557000
C       55.897606000     63.265750000     99.049266000
N       57.164785000     63.562183000     98.744943000
H       57.940803000     63.146881000     99.250795000
H       57.410818000     64.123833000     97.936673000
N       54.892538000     63.678446000     98.258916000
H       53.953796000     63.354596000     98.464400000
H       55.067287000     63.854594000     97.278976000
C       63.094802000     67.385245000    108.003381000
H       64.116094000     67.519050000    108.396162000
H       63.021154000     66.379593000    107.577164000
C       62.868386000     68.482769000    106.941994000
O       62.835399000     69.666361000    107.366995000
O       62.756617000     68.145787000    105.724886000
C       58.862475000     69.119884000    111.630359000
H       58.111818000     69.623126000    112.248762000
H       59.773069000     69.733849000    111.658093000
C       58.453035000     68.950585000    110.189520000
C       57.218180000     68.382018000    109.829755000
H       56.493599000     68.122979000    110.604075000
C       56.933617000     68.118517000    108.490236000
H       55.978827000     67.684146000    108.191226000
C       57.879866000     68.391594000    107.500119000
H       57.650154000     68.161293000    106.464915000
C       59.357635000     69.304374000    109.176703000
H       60.292300000     69.809187000    109.425564000
C       59.085713000     69.005513000    107.837265000
H       59.817412000     69.254243000    107.068260000
C       61.165707000     66.301810000     99.491702000
H       62.028802000     66.623203000     98.909137000
H       60.423897000     67.100462000     99.412422000
N       61.003981000     66.908010000    101.940565000
C       61.614968000     66.209810000    100.911054000
C       61.812493000     66.820158000    103.001713000
H       61.673312000     67.269991000    103.983242000
N       62.900158000     66.082272000    102.696798000
H       63.723135000     65.925702000    103.302240000
C       62.798964000     65.690432000    101.385384000
H       63.556230000     65.100649000    100.888684000
Mo      59.007014000     68.048548000    101.875927000
Fe      52.896519000     66.012796000    104.449900000
Fe      54.862970000     67.832874000    104.565090000
Fe      54.203025000     66.721098000    102.269935000
Fe      55.417992000     65.270235000    104.170461000
Fe      57.656806000     66.128523000    103.236683000
Fe      57.085794000     68.674370000    103.603969000
Fe      56.478213000     67.520893000    101.345691000
S       54.571455000     66.135415000    106.043392000
S       52.902775000     68.075357000    103.449420000
S       53.631906000     64.597680000    102.876410000
S       58.993405000     67.694564000    104.181893000
S       57.263159000     69.643854000    101.590725000
S       58.123376000     66.066305000    101.039212000
S       55.939346000     69.652900000    105.203253000
S       57.328514000     64.126551000    104.234577000
S       54.647767000     67.160938000    100.140702000
C       55.938549000     67.004388000    103.156376000
O       60.423554000     69.669066000    102.201564000
O       59.611287000     68.885276000     99.901032000
O       60.286551000     70.733471000     98.811785000
O       60.394547000     71.559612000    103.800762000
O       61.045561000     73.556343000    103.013062000
O       64.704147000     68.292062000     99.355640000
O       64.806161000     69.099902000    101.449665000
C       60.750920000     70.568868000    101.137588000
C       60.148557000     70.046534000     99.835331000
C       60.143169000     71.935920000    101.481009000
C       60.567424000     72.412321000    102.867306000
C       62.282231000     70.562896000    100.951824000
C       62.749281000     69.296732000    100.242622000
C       64.214428000     68.883963000    100.355103000
H       60.302592000     70.268043000    103.028629000
H       62.202297000     68.458872000    100.689549000
H       62.473483000     69.319738000     99.182292000
H       62.586531000     71.460063000    100.396715000
H       62.725548000     70.603892000    101.949600000
H       59.051232000     71.805029000    101.488228000
H       60.387575000     72.669205000    100.708845000
O       57.722343000     68.228619000     98.015773000
H       57.209216000     67.496713000     98.376002000
H       58.361334000     68.457244000     98.716167000
H       53.519392000     73.360756000    102.503045000
H       56.453611000     71.377536000     97.564241000
H       58.215009000     72.688102000    107.969425000
H       51.042685000     73.356292000    109.171558000
H       49.263283000     64.206692000    105.180298000
H       50.682714000     66.312685000    110.152761000
H       49.008728000     69.087356000    108.024575000
H       61.876331000     63.334859000    105.575688000
H       55.631747000     63.951612000    108.271457000
H       56.178003000     61.414459000    101.824707000
H       62.408051000     67.497228000    108.842389000
H       59.152515000     68.179953000    112.099941000
H       60.744372000     65.388615000     99.071403000
