# Supplementary material for: Recasting Nitrogenase’s Carbide Role as a Beating Heart of Steel: A Joint Inorganic and Organic Perspective for μ6Carbide–Iron Bonding
Source: Inorg Chem. 2026 Feb 18;65(9):5028–36. doi: 10.1021/acs.inorgchem.5c05356 (PMC12977034; doi:10.1021/acs.inorgchem.5c05356)
Supplement: Supplementary file 2 [file ic5c05356_si_002.zip › xyz/BS-347.xyz]

C       53.610570000     72.864290000    103.472447000
H       53.317387000     73.601931000    104.231605000
C       52.746028000     71.609864000    103.647940000
H       52.940495000     71.171697000    104.634626000
H       51.665051000     71.785926000    103.578064000
H       53.015539000     70.840675000    102.918409000
C       55.082017000     72.505797000    103.677993000
H       55.740543000     73.378059000    103.654767000
H       55.221038000     72.021409000    104.649116000
H       55.424408000     71.766390000    102.940790000
C       56.181768000     71.436416000     98.619278000
H       57.089777000     71.260930000     99.214686000
H       55.836403000     72.453756000     98.843864000
N       55.174642000     70.494962000     99.081231000
H       55.504087000     69.572629000     99.374432000
C       53.969998000     70.852015000     99.532406000
N       53.341427000     71.932362000     99.040255000
H       53.745984000     72.458715000     98.272603000
H       52.590414000     72.368035000     99.580812000
N       53.389482000     70.138558000    100.501966000
H       53.827929000     69.253515000    100.783600000
H       52.385028000     70.191802000    100.635136000
C       59.050288000     72.880806000    107.294143000
H       58.766929000     72.559974000    106.283098000
H       59.215427000     73.968682000    107.267432000
C       60.343802000     72.193991000    107.706163000
O       60.755993000     72.180098000    108.880277000
N       61.031140000     71.633614000    106.699718000
H       60.668492000     71.665770000    105.748715000
H       61.805698000     70.971572000    106.907935000
C       51.107710000     72.280609000    109.336585000
H       51.134917000     72.064152000    110.411931000
H       50.186784000     71.824169000    108.937355000
N       52.783298000     70.479919000    109.436802000
C       52.305013000     71.591839000    108.771661000
C       53.752774000     69.996053000    108.676052000
H       54.359675000     69.120623000    108.882115000
N       53.930234000     70.745051000    107.560851000
H       54.588943000     70.521309000    106.802643000
C       53.011171000     71.767781000    107.596334000
H       52.930634000     72.508742000    106.809528000
C       49.807269000     65.077184000    104.806660000
H       50.186514000     64.807082000    103.815085000
H       49.105086000     65.911221000    104.697802000
S       51.225891000     65.547582000    105.878745000
C       50.407233000     67.322660000    109.845774000
O       50.118252000     68.180714000    110.680711000
N       50.331585000     67.512017000    108.510859000
H       50.551749000     66.754026000    107.857743000
C       50.070131000     68.837092000    107.996427000
H       50.520952000     69.547257000    108.702291000
C       50.664161000     69.097609000    106.615662000
H       50.564315000     70.169889000    106.395897000
H       51.745567000     68.879244000    106.665574000
O       50.053104000     68.374811000    105.569224000
H       50.511179000     67.508198000    105.517931000
C       61.371580000     63.916947000    106.353512000
O       61.919527000     64.067000000    107.443381000
N       60.189876000     64.481034000    106.035332000
H       59.759012000     64.306144000    105.128442000
C       59.622146000     65.549619000    106.829736000
H       60.447874000     66.093752000    107.294354000
H       59.106015000     66.224478000    106.141535000
C       58.660748000     65.153514000    107.949064000
O       59.015752000     65.110085000    109.123802000
N       57.376472000     64.975668000    107.534381000
H       57.164111000     65.122804000    106.544300000
C       56.301543000     64.791474000    108.463359000
H       56.743636000     64.636029000    109.451363000
H       55.651551000     65.670381000    108.514112000
C       56.612914000     62.084727000    101.079982000
H       57.093078000     62.923907000    101.608589000
H       57.394948000     61.526458000    100.539680000
N       55.612869000     62.562522000    100.142101000
H       54.609552000     62.382842000    100.313476000
C       55.900828000     63.270832000     99.048938000
N       57.168102000     63.569104000     98.747076000
H       57.943789000     63.154851000     99.254105000
H       57.414807000     64.136911000     97.943157000
N       54.897234000     63.681858000     98.257083000
H       53.957476000     63.358752000     98.458007000
H       55.075370000     63.874183000     97.281103000
C       63.099587000     67.383001000    108.007466000
H       64.120604000     67.516310000    108.401211000
H       63.026017000     66.377026000    107.581958000
C       62.875453000     68.479356000    106.944201000
O       62.836075000     69.663082000    107.368584000
O       62.772131000     68.140998000    105.727065000
C       58.862050000     69.122447000    111.638416000
H       58.109891000     69.622870000    112.257203000
H       59.772386000     69.736491000    111.670504000
C       58.456305000     68.957018000    110.196357000
C       57.221295000     68.391825000    109.831828000
H       56.492843000     68.135389000    110.603413000
C       56.942368000     68.127417000    108.491367000
H       55.987255000     67.697027000    108.188102000
C       57.894881000     68.394802000    107.505744000
H       57.671024000     68.161428000    106.470053000
C       59.366146000     69.307755000    109.187376000
H       60.300704000     69.810800000    109.439964000
C       59.100422000     69.006602000    107.847306000
H       59.837168000     69.250171000    107.081556000
C       61.164031000     66.308607000     99.481166000
H       62.021290000     66.637865000     98.894351000
H       60.416765000     67.103352000     99.411958000
N       61.024445000     66.903083000    101.933902000
C       61.624261000     66.207762000    100.896371000
C       61.841599000     66.807750000    102.988055000
H       61.710132000     67.254512000    103.972323000
N       62.922792000     66.066024000    102.671209000
H       63.748324000     65.904224000    103.272670000
C       62.809350000     65.680177000    101.358938000
H       63.558196000     65.087513000    100.853157000
Mo      59.026025000     68.035135000    101.895971000
Fe      52.899939000     66.010207000    104.442125000
Fe      54.850438000     67.854786000    104.517221000
Fe      54.153627000     66.709247000    102.233456000
Fe      55.436704000     65.316260000    104.128308000
Fe      57.739531000     66.113815000    103.217575000
Fe      57.109255000     68.645697000    103.639835000
Fe      56.451387000     67.497009000    101.405691000
S       54.583870000     66.160281000    106.011532000
S       52.880680000     68.073471000    103.422946000
S       53.641699000     64.585180000    102.878807000
S       59.064072000     67.702091000    104.190221000
S       57.231477000     69.600023000    101.636232000
S       58.114824000     66.094735000    100.995538000
S       55.949068000     69.643169000    105.211450000
S       57.322744000     64.139700000    104.250770000
S       54.683363000     67.134320000    100.112862000
C       55.979272000     66.962336000    103.195530000
O       60.429395000     69.669565000    102.205615000
O       59.590329000     68.891672000     99.914781000
O       60.273906000     70.732610000     98.817258000
O       60.401361000     71.560095000    103.806095000
O       61.045587000     73.557060000    103.013751000
O       64.700485000     68.293877000     99.352604000
O       64.802378000     69.103183000    101.445753000
C       60.748459000     70.570128000    101.140790000
C       60.137708000     70.047440000     99.842492000
C       60.136923000     71.935127000    101.487083000
C       60.567522000     72.412559000    102.871606000
C       62.278968000     70.568499000    100.949232000
C       62.746049000     69.303734000    100.237125000
C       64.210925000     68.887787000    100.350984000
H       60.312903000     70.265035000    103.035068000
H       62.197701000     68.465301000    100.681316000
H       62.471103000     69.329776000     99.176633000
H       62.580469000     71.466829000    100.394641000
H       62.724835000     70.608806000    101.945946000
H       59.045242000     71.802852000    101.499961000
H       60.375661000     72.669327000    100.713814000
O       57.647511000     68.253354000     98.068347000
H       57.104456000     67.550831000     98.445029000
H       58.300195000     68.466542000     98.760516000
H       53.525142000     73.356326000    102.503581000
H       56.451782000     71.376541000     97.564950000
H       58.217031000     72.687565000    107.969747000
H       51.042206000     73.356045000    109.171524000
H       49.267141000     64.206737000    105.179060000
H       50.685130000     66.313530000    110.149959000
H       49.009373000     69.086563000    108.022030000
H       61.874572000     63.337171000    105.579588000
H       55.617252000     63.967282000    108.261982000
H       56.176591000     61.419959000    101.825507000
H       62.412025000     67.496294000    108.845632000
H       59.151608000     68.180537000    112.104316000
H       60.743724000     65.394885000     99.060982000
