# Supplementary material for: Recasting Nitrogenase’s Carbide Role as a Beating Heart of Steel: A Joint Inorganic and Organic Perspective for μ6Carbide–Iron Bonding
Source: Inorg Chem. 2026 Feb 18;65(9):5028–36. doi: 10.1021/acs.inorgchem.5c05356 (PMC12977034; doi:10.1021/acs.inorgchem.5c05356)
Supplement: Supplementary file 2 [file ic5c05356_si_002.zip › xyz/BS-356.xyz]

C       53.616482000     72.863602000    103.488968000
H       53.317462000     73.604992000    104.242001000
C       52.751036000     71.609789000    103.664154000
H       52.941084000     71.172659000    104.652221000
H       51.670449000     71.786303000    103.590026000
H       53.023112000     70.839717000    102.936629000
C       55.086486000     72.506243000    103.709316000
H       55.748529000     73.374441000    103.659473000
H       55.220976000     72.057932000    104.698648000
H       55.427954000     71.741920000    102.997942000
C       56.184098000     71.428513000     98.617731000
H       57.090002000     71.246418000     99.214318000
H       55.845481000     72.448309000     98.841740000
N       55.169348000     70.494517000     99.080430000
H       55.497426000     69.578090000     99.390973000
C       53.967921000     70.863531000     99.531148000
N       53.346178000     71.943765000     99.032223000
H       53.749446000     72.460428000     98.256883000
H       52.597232000     72.385290000     99.570899000
N       53.383213000     70.163684000    100.508792000
H       53.813526000     69.279189000    100.800852000
H       52.379151000     70.226217000    100.641365000
C       59.052844000     72.883788000    107.296813000
H       58.772349000     72.565466000    106.284146000
H       59.219719000     73.971455000    107.272726000
C       60.344474000     72.193844000    107.710664000
O       60.754890000     72.179376000    108.885400000
N       61.031327000     71.632174000    106.705032000
H       60.669060000     71.663988000    105.753545000
H       61.806009000     70.970007000    106.913086000
C       51.110849000     72.280972000    109.339062000
H       51.141582000     72.066423000    110.414667000
H       50.188931000     71.823086000    108.943734000
N       52.776832000     70.472641000    109.432718000
C       52.304811000     71.589215000    108.770635000
C       53.738380000     69.980536000    108.668117000
H       54.333756000     69.096081000    108.867957000
N       53.918598000     70.730006000    107.553230000
H       54.566838000     70.498441000    106.791048000
C       53.008030000     71.761144000    107.593196000
H       52.930722000     72.503909000    106.807757000
C       49.872776000     65.074787000    104.788870000
H       50.261796000     64.796505000    103.802863000
H       49.176357000     65.911845000    104.667342000
S       51.285149000     65.536069000    105.875771000
C       50.415109000     67.324982000    109.844916000
O       50.118420000     68.181772000    110.678113000
N       50.342137000     67.513286000    108.509538000
H       50.582341000     66.759737000    107.859774000
C       50.076262000     68.836204000    107.992900000
H       50.526442000     69.549592000    108.695935000
C       50.669856000     69.091580000    106.611695000
H       50.563134000     70.161418000    106.383140000
H       51.752067000     68.878834000    106.663846000
O       50.064337000     68.354510000    105.571023000
H       50.539696000     67.498018000    105.518224000
C       61.360202000     63.913718000    106.352286000
O       61.915734000     64.058214000    107.439936000
N       60.179484000     64.486832000    106.045411000
H       59.734435000     64.321763000    105.143066000
C       59.639661000     65.561146000    106.852479000
H       60.480486000     66.066057000    107.332633000
H       59.151892000     66.264632000    106.171628000
C       58.657257000     65.184917000    107.960679000
O       58.993811000     65.167762000    109.142819000
N       57.380641000     64.997260000    107.530757000
H       57.185705000     65.098034000    106.529026000
C       56.298234000     64.811218000    108.451059000
H       56.732934000     64.665917000    109.443929000
H       55.640713000     65.685500000    108.490857000
C       56.615114000     62.102431000    101.092889000
H       57.079066000     62.946177000    101.628701000
H       57.407153000     61.556589000    100.554861000
N       55.614037000     62.568790000    100.149796000
H       54.610995000     62.392753000    100.324865000
C       55.897814000     63.261378000     99.046282000
N       57.163603000     63.551644000     98.731588000
H       57.942090000     63.146529000     99.241774000
H       57.405830000     64.112798000     97.922236000
N       54.889061000     63.666714000     98.255542000
H       53.951686000     63.348734000     98.476405000
H       55.055911000     63.813783000     97.269115000
C       63.102441000     67.384691000    108.012130000
H       64.123784000     67.517377000    108.405208000
H       63.027308000     66.377977000    107.588461000
C       62.877904000     68.478652000    106.947042000
O       62.839682000     69.663313000    107.369425000
O       62.772415000     68.137796000    105.730954000
C       58.851104000     69.122755000    111.620413000
H       58.100475000     69.625830000    112.238949000
H       59.761478000     69.737032000    111.648839000
C       58.441595000     68.956636000    110.179226000
C       57.201145000     68.401981000    109.817627000
H       56.475189000     68.146012000    110.591732000
C       56.913697000     68.146721000    108.476775000
H       55.955041000     67.721262000    108.176521000
C       57.862989000     68.413274000    107.487808000
H       57.634637000     68.181907000    106.452275000
C       59.350126000     69.304324000    109.167660000
H       60.289678000     69.799008000    109.418486000
C       59.075693000     69.012522000    107.827354000
H       59.810589000     69.253797000    107.059065000
C       61.169730000     66.294561000     99.509758000
H       62.038010000     66.614751000     98.934182000
H       60.430033000     67.095485000     99.429340000
N       60.984223000     66.881385000    101.963187000
C       61.608028000     66.195784000    100.932627000
C       61.787777000     66.796537000    103.028119000
H       61.637045000     67.242925000    104.009435000
N       62.884704000     66.071488000    102.725364000
H       63.707468000     65.921629000    103.332283000
C       62.794565000     65.685745000    101.411296000
H       63.561277000     65.107516000    100.915495000
Mo      58.980555000     68.002445000    101.899567000
Fe      52.912845000     66.076498000    104.461030000
Fe      54.751189000     67.792035000    104.595325000
Fe      54.156253000     66.689755000    102.255517000
Fe      55.336964000     65.336254000    104.197376000
Fe      57.663065000     66.077816000    103.210183000
Fe      57.006367000     68.571566000    103.582088000
Fe      56.414815000     67.458549000    101.336492000
S       54.394777000     66.190966000    106.129486000
S       52.867397000     68.082611000    103.432101000
S       53.617790000     64.621065000    102.854971000
S       58.956856000     67.670760000    104.190259000
S       57.198836000     69.560735000    101.609055000
S       58.092926000     66.036559000    101.012456000
S       55.896351000     69.575062000    105.141477000
S       57.256646000     64.160301000    104.297105000
S       54.599943000     67.128476000    100.139366000
C       55.902985000     66.977313000    103.183612000
O       60.391059000     69.639695000    102.218478000
O       59.576756000     68.866145000     99.913986000
O       60.267175000     70.712432000     98.830101000
O       60.382412000     71.544802000    103.817767000
O       61.041349000     73.533246000    103.014531000
O       64.695871000     68.292741000     99.359522000
O       64.797443000     69.095097000    101.455025000
C       60.725898000     70.539668000    101.156153000
C       60.123862000     70.021587000     99.851417000
C       60.120924000     71.909086000    101.497185000
C       60.554837000     72.390824000    102.879515000
C       62.258614000     70.536209000    100.973371000
C       62.732743000     69.276216000    100.257680000
C       64.203116000     68.876587000    100.362421000
H       60.277951000     70.232041000    103.046714000
H       62.194751000     68.432741000    100.704939000
H       62.452319000     69.299957000     99.198489000
H       62.561911000     71.437576000    100.424043000
H       62.702077000     70.573663000    101.971202000
H       59.028554000     71.782305000    101.509345000
H       60.364589000     72.638258000    100.720528000
O       57.712374000     68.220025000     98.011315000
H       57.252607000     67.441814000     98.344788000
H       58.352583000     68.447715000     98.712174000
H       53.534776000     73.351281000    102.517580000
H       56.455486000     71.367199000     97.563838000
H       58.217751000     72.690538000    107.970144000
H       51.043983000     73.356106000    109.172583000
H       49.322997000     64.210097000    105.160559000
H       50.694230000     66.316131000    110.148908000
H       49.015262000     69.084567000    108.019290000
H       61.860565000     63.334204000    105.576464000
H       55.618112000     63.983511000    108.249972000
H       56.182506000     61.428142000    101.831998000
H       62.415028000     67.501452000    108.849942000
H       59.141262000     68.183141000    112.090555000
H       60.748739000     65.384708000     99.081934000
