# Supplementary material for: Recasting Nitrogenase’s Carbide Role as a Beating Heart of Steel: A Joint Inorganic and Organic Perspective for μ6Carbide–Iron Bonding
Source: Inorg Chem. 2026 Feb 18;65(9):5028–36. doi: 10.1021/acs.inorgchem.5c05356 (PMC12977034; doi:10.1021/acs.inorgchem.5c05356)
Supplement: Supplementary file 2 [file ic5c05356_si_002.zip › xyz/BS-357.xyz]

C       53.620699000     72.856768000    103.482975000
H       53.328151000     73.595353000    104.241150000
C       52.751049000     71.605544000    103.656852000
H       52.942382000     71.165235000    104.643208000
H       51.671026000     71.787036000    103.587269000
H       53.016447000     70.836892000    102.925120000
C       55.091507000     72.494231000    103.692811000
H       55.752872000     73.364195000    103.663361000
H       55.225991000     72.020519000    104.670399000
H       55.431697000     71.748524000    102.961023000
C       56.173168000     71.430533000     98.612361000
H       57.077653000     71.250525000     99.212012000
H       55.830911000     72.449041000     98.836304000
N       55.159305000     70.492994000     99.067457000
H       55.482228000     69.567231000     99.357415000
C       53.958603000     70.855922000     99.524438000
N       53.335906000     71.942150000     99.039337000
H       53.737803000     72.465616000     98.268200000
H       52.586819000     72.378168000     99.582546000
N       53.377573000     70.142123000    100.493980000
H       53.810094000     69.250187000    100.764103000
H       52.373022000     70.198026000    100.626548000
C       59.050615000     72.892807000    107.293980000
H       58.769195000     72.576531000    106.280935000
H       59.214342000     73.980955000    107.272397000
C       60.344736000     72.205810000    107.704147000
O       60.757645000     72.191400000    108.877706000
N       61.031144000     71.646203000    106.696612000
H       60.666028000     71.676796000    105.746295000
H       61.803724000     70.981550000    106.904187000
C       51.105094000     72.281402000    109.343427000
H       51.130351000     72.066804000    110.419166000
H       50.185405000     71.823463000    108.943055000
N       52.775230000     70.476722000    109.446690000
C       52.303191000     71.592001000    108.782781000
C       53.746286000     69.991709000    108.689668000
H       54.344447000     69.109338000    108.891324000
N       53.931790000     70.745036000    107.578479000
H       54.588309000     70.520161000    106.821616000
C       53.015185000     71.770379000    107.611904000
H       52.939646000     72.513406000    106.826539000
C       49.847082000     65.075080000    104.807586000
H       50.234022000     64.803292000    103.819177000
H       49.146977000     65.909878000    104.690387000
S       51.259252000     65.547961000    105.889659000
C       50.411003000     67.322172000    109.845543000
O       50.120001000     68.180400000    110.680071000
N       50.335475000     67.509485000    108.510722000
H       50.567579000     66.753547000    107.858353000
C       50.074318000     68.833757000    107.994906000
H       50.522499000     69.544777000    108.701673000
C       50.674739000     69.092723000    106.616505000
H       50.574820000     70.164643000    106.394522000
H       51.755878000     68.874206000    106.674205000
O       50.071458000     68.367317000    105.567845000
H       50.530481000     67.499399000    105.524069000
C       61.367631000     63.915523000    106.351158000
O       61.925291000     64.073763000    107.435296000
N       60.183877000     64.479383000    106.039689000
H       59.732082000     64.289728000    105.145390000
C       59.629008000     65.554967000    106.834180000
H       60.462327000     66.086705000    107.299357000
H       59.121412000     66.236488000    106.146373000
C       58.662004000     65.169822000    107.952911000
O       59.017040000     65.120563000    109.127917000
N       57.378304000     65.005375000    107.535841000
H       57.166981000     65.162595000    106.546708000
C       56.297455000     64.824343000    108.457765000
H       56.732250000     64.657107000    109.446961000
H       55.653882000     65.707833000    108.505808000
C       56.614075000     62.103228000    101.087638000
H       57.076877000     62.947673000    101.623241000
H       57.407324000     61.558346000    100.550350000
N       55.612674000     62.567808000    100.144559000
H       54.609695000     62.392566000    100.321738000
C       55.894751000     63.266342000     99.044274000
N       57.160293000     63.561820000     98.731790000
H       57.939030000     63.157411000     99.241705000
H       57.401365000     64.125617000     97.924131000
N       54.885887000     63.670496000     98.254670000
H       53.947928000     63.353092000     98.473177000
H       55.053017000     63.834681000     97.271325000
C       63.094681000     67.385137000    108.004451000
H       64.117111000     67.520841000    108.393529000
H       63.020874000     66.379018000    107.579432000
C       62.862003000     68.481054000    106.943015000
O       62.827678000     69.665096000    107.367235000
O       62.746251000     68.142848000    105.726493000
C       58.876489000     69.126458000    111.649130000
H       58.126293000     69.627081000    112.270202000
H       59.790507000     69.734922000    111.685892000
C       58.469503000     68.972484000    110.206243000
C       57.230076000     68.418162000    109.840595000
H       56.501646000     68.161185000    110.612003000
C       56.945885000     68.164313000    108.499470000
H       55.989998000     67.737366000    108.193286000
C       57.897749000     68.433040000    107.513327000
H       57.668888000     68.204112000    106.477414000
C       59.379340000     69.324107000    109.197636000
H       60.317565000     69.819742000    109.450860000
C       59.108484000     69.033941000    107.855796000
H       59.845605000     69.277891000    107.090620000
C       61.178779000     66.293599000     99.501675000
H       62.049593000     66.612616000     98.929928000
H       60.440319000     67.095112000     99.418700000
N       60.984906000     66.884198000    101.953466000
C       61.611197000     66.195630000    100.926112000
C       61.785415000     66.801013000    103.021178000
H       61.635792000     67.249329000    104.001838000
N       62.882622000     66.074480000    102.723146000
H       63.704517000     65.925775000    103.331706000
C       62.795951000     65.686514000    101.409632000
H       63.563582000     65.106660000    100.917279000
Mo      58.984394000     68.005201000    101.884532000
Fe      52.947333000     66.066845000    104.472517000
Fe      54.753428000     67.868891000    104.526912000
Fe      54.226639000     66.713702000    102.238740000
Fe      55.363204000     65.351205000    104.217783000
Fe      57.665825000     66.088969000    103.202949000
Fe      56.982123000     68.585416000    103.593553000
Fe      56.467801000     67.478034000    101.295523000
S       54.559030000     66.393262000    106.142757000
S       52.862427000     68.064236000    103.372446000
S       53.654722000     64.632299000    102.834206000
S       58.939510000     67.687823000    104.180355000
S       57.194385000     69.576484000    101.610663000
S       58.127588000     66.039149000    100.992198000
S       55.883620000     69.574277000    105.202587000
S       57.283019000     64.153662000    104.281751000
S       54.645602000     67.131452000    100.093178000
C       55.920472000     66.968083000    103.246363000
O       60.387968000     69.649930000    102.214884000
O       59.583480000     68.862746000     99.913775000
O       60.267653000     70.707954000     98.824128000
O       60.369428000     71.552322000    103.809777000
O       61.039148000     73.538178000    103.009927000
O       64.697433000     68.294308000     99.361409000
O       64.794632000     69.091983000    101.459122000
C       60.726484000     70.545202000    101.150975000
C       60.126548000     70.021660000     99.847649000
C       60.122289000     71.916401000    101.487057000
C       60.549832000     72.397796000    102.871691000
C       62.259591000     70.539793000    100.969959000
C       62.733577000     69.278462000    100.256469000
C       64.203157000     68.876678000    100.364283000
H       60.268967000     70.247860000    103.039692000
H       62.193693000     68.436068000    100.703283000
H       62.455478000     69.301715000     99.196704000
H       62.564525000     71.440048000    100.419809000
H       62.701530000     70.578536000    101.968454000
H       59.029658000     71.791815000    101.494079000
H       60.371278000     72.645168000    100.711866000
O       57.655987000     68.236420000     98.055532000
H       57.167334000     67.473517000     98.385244000
H       58.315999000     68.435383000     98.745717000
H       53.535667000     73.349271000    102.514311000
H       56.448270000     71.370958000     97.559332000
H       58.217508000     72.695792000    107.968678000
H       51.040946000     73.356333000    109.174580000
H       49.300145000     64.207156000    105.175916000
H       50.689127000     66.313213000    110.150090000
H       49.013511000     69.083253000    108.018164000
H       61.867512000     63.332580000    105.577597000
H       55.608920000     64.006143000    108.246653000
H       56.181787000     61.428841000    101.826847000
H       62.410463000     67.497696000    108.845448000
H       59.160283000     68.180360000    112.110064000
H       60.757440000     65.384517000     99.072556000
