# Supplementary material for: Recasting Nitrogenase’s Carbide Role as a Beating Heart of Steel: A Joint Inorganic and Organic Perspective for μ6Carbide–Iron Bonding
Source: Inorg Chem. 2026 Feb 18;65(9):5028–36. doi: 10.1021/acs.inorgchem.5c05356 (PMC12977034; doi:10.1021/acs.inorgchem.5c05356)
Supplement: Supplementary file 2 [file ic5c05356_si_002.zip › xyz/BS-367.xyz]

C       53.615178000     72.860673000    103.485476000
H       53.318059000     73.600379000    104.240979000
C       52.749994000     71.606368000    103.658966000
H       52.944763000     71.164265000    104.644007000
H       51.669247000     71.784442000    103.591012000
H       53.017720000     70.840107000    102.925622000
C       55.085750000     72.502720000    103.701101000
H       55.748466000     73.370515000    103.651126000
H       55.222207000     72.052670000    104.689321000
H       55.425356000     71.739818000    102.987249000
C       56.176499000     71.441406000     98.615765000
H       57.082957000     71.267014000     99.213976000
H       55.829978000     72.458827000     98.838045000
N       55.168907000     70.499681000     99.075943000
H       55.499405000     69.577828000     99.368321000
C       53.966434000     70.857198000     99.531762000
N       53.337448000     71.938345000     99.041995000
H       53.740704000     72.464772000     98.273750000
H       52.587910000     72.373570000     99.585116000
N       53.388769000     70.144176000    100.503785000
H       53.821996000     69.251377000    100.773030000
H       52.383774000     70.197120000    100.633695000
C       59.051063000     72.887443000    107.296499000
H       58.770126000     72.571566000    106.283209000
H       59.218271000     73.975092000    107.274827000
C       60.342136000     72.196182000    107.709197000
O       60.753382000     72.180799000    108.883620000
N       61.027445000     71.633610000    106.703009000
H       60.665659000     71.667730000    105.751391000
H       61.802819000     70.972307000    106.910631000
C       51.107061000     72.281653000    109.341955000
H       51.137980000     72.067743000    110.417680000
H       50.185114000     71.823942000    108.946521000
N       52.775734000     70.475199000    109.435886000
C       52.301121000     71.590710000    108.774067000
C       53.738929000     69.986387000    108.670980000
H       54.337269000     69.103821000    108.870482000
N       53.916948000     70.736957000    107.556695000
H       54.566164000     70.508198000    106.793951000
C       53.003747000     71.765171000    107.596791000
H       52.924184000     72.507556000    106.811203000
C       49.873612000     65.073897000    104.771299000
H       50.259071000     64.790323000    103.785550000
H       49.177623000     65.910947000    104.648125000
S       51.288501000     65.538273000    105.850570000
C       50.418954000     67.323979000    109.842325000
O       50.122831000     68.181173000    110.675062000
N       50.345819000     67.512007000    108.506705000
H       50.584157000     66.758134000    107.857286000
C       50.078939000     68.834936000    107.990542000
H       50.527896000     69.547900000    108.694813000
C       50.674811000     69.092695000    106.610823000
H       50.567794000     70.162792000    106.383832000
H       51.757160000     68.881112000    106.665602000
O       50.072125000     68.357385000    105.567757000
H       50.544616000     67.499199000    105.515320000
C       61.369060000     63.909356000    106.361393000
O       61.933550000     64.054128000    107.444647000
N       60.185887000     64.483764000    106.065880000
H       59.724594000     64.314009000    105.172236000
C       59.662391000     65.557052000    106.884102000
H       60.511590000     66.036245000    107.374544000
H       59.191245000     66.281063000    106.213058000
C       58.666808000     65.191229000    107.984278000
O       58.987647000     65.196286000    109.170992000
N       57.397348000     64.994220000    107.539687000
H       57.220975000     65.063822000    106.530916000
C       56.302485000     64.816856000    108.446504000
H       56.724438000     64.682479000    109.446514000
H       55.643879000     65.690947000    108.469983000
C       56.612483000     62.097838000    101.096875000
H       57.071944000     62.941211000    101.637095000
H       57.408281000     61.556955000    100.559353000
N       55.612540000     62.563955000    100.152637000
H       54.609445000     62.388179000    100.327548000
C       55.896938000     63.264307000     99.053806000
N       57.163134000     63.557108000     98.742255000
H       57.940875000     63.148382000     99.250390000
H       57.405572000     64.124379000     97.937127000
N       54.890023000     63.672220000     98.263921000
H       53.950318000     63.359145000     98.480448000
H       55.059683000     63.842486000     97.282156000
C       63.100681000     67.387487000    108.010102000
H       64.124067000     67.520344000    108.397497000
H       63.023598000     66.380623000    107.587176000
C       62.869444000     68.481583000    106.946255000
O       62.837507000     69.666215000    107.368737000
O       62.751891000     68.141424000    105.730749000
C       58.855861000     69.124249000    111.631499000
H       58.105822000     69.625421000    112.252228000
H       59.766964000     69.737293000    111.661796000
C       58.445364000     68.961999000    110.190488000
C       57.204245000     68.408814000    109.829378000
H       56.477197000     68.155723000    110.603285000
C       56.918421000     68.148568000    108.489446000
H       55.959027000     67.724587000    108.190072000
C       57.870246000     68.408601000    107.501423000
H       57.643339000     68.170753000    106.467462000
C       59.354611000     69.307445000    109.178940000
H       60.294216000     69.802272000    109.429136000
C       59.082064000     69.010090000    107.839546000
H       59.818193000     69.248898000    107.071587000
C       61.162460000     66.291977000     99.502384000
H       62.029229000     66.613901000     98.925443000
H       60.421761000     67.092076000     99.424857000
N       60.982352000     66.877724000    101.955260000
C       61.604148000     66.192620000    100.923747000
C       61.789862000     66.794747000    103.017445000
H       61.645247000     67.240821000    103.999738000
N       62.887043000     66.071082000    102.711903000
H       63.711203000     65.921611000    103.317242000
C       62.793020000     65.684268000    101.398604000
H       63.558665000     65.106721000    100.900409000
Mo      58.976062000     68.009177000    101.896582000
Fe      52.925141000     66.077387000    104.445071000
Fe      54.768826000     67.800786000    104.617215000
Fe      54.232284000     66.673982000    102.258883000
Fe      55.342915000     65.303099000    104.260853000
Fe      57.607663000     66.058456000    103.229393000
Fe      57.029110000     68.583999000    103.612835000
Fe      56.460146000     67.489140000    101.312036000
S       54.354435000     66.193083000    106.151102000
S       52.903716000     68.073771000    103.404109000
S       53.671559000     64.604132000    102.867466000
S       58.946886000     67.627766000    104.188433000
S       57.223858000     69.602421000    101.621300000
S       58.085398000     66.035421000    101.019298000
S       55.906269000     69.598067000    105.175149000
S       57.262629000     64.119304000    104.334277000
S       54.622731000     67.130320000    100.118417000
C       55.928486000     67.013196000    103.222832000
O       60.395257000     69.642369000    102.223464000
O       59.582938000     68.858917000     99.922701000
O       60.266853000     70.703867000     98.832765000
O       60.377913000     71.548089000    103.817612000
O       61.040251000     73.535631000    103.015234000
O       64.698002000     68.293130000     99.360485000
O       64.797983000     69.092330000    101.457494000
C       60.728743000     70.539842000    101.158775000
C       60.125855000     70.017358000     99.856421000
C       60.124434000     71.910432000    101.496095000
C       60.553889000     72.393599000    102.878578000
C       62.261159000     70.535419000    100.973523000
C       62.734323000     69.274386000    100.259153000
C       64.204527000     68.875090000    100.364031000
H       60.275619000     70.240871000    103.047503000
H       62.195964000     68.431552000    100.707194000
H       62.453837000     69.297246000     99.199984000
H       62.563967000     71.435862000    100.422438000
H       62.705611000     70.574261000    101.970830000
H       59.032125000     71.782351000    101.505381000
H       60.370652000     72.638439000    100.719263000
O       57.626328000     68.254880000     98.084943000
H       57.132051000     67.500515000     98.426902000
H       58.294123000     68.450790000     98.768643000
H       53.531778000     73.350395000    102.515262000
H       56.448554000     71.380025000     97.562049000
H       58.216234000     72.692981000    107.969808000
H       51.041919000     73.356642000    109.173862000
H       49.324536000     64.211633000    105.149607000
H       50.697331000     66.315047000    110.146731000
H       49.017808000     69.082770000    108.016609000
H       61.865906000     63.331602000    105.582007000
H       55.624391000     63.986914000    108.247794000
H       56.180931000     61.419289000    101.832698000
H       62.417840000     67.505028000    108.851537000
H       59.145239000     68.182236000    112.097303000
H       60.741272000     65.381716000     99.075623000
