# Supplementary material for: Recasting Nitrogenase’s Carbide Role as a Beating Heart of Steel: A Joint Inorganic and Organic Perspective for μ6Carbide–Iron Bonding
Source: Inorg Chem. 2026 Feb 18;65(9):5028–36. doi: 10.1021/acs.inorgchem.5c05356 (PMC12977034; doi:10.1021/acs.inorgchem.5c05356)
Supplement: Supplementary file 2 [file ic5c05356_si_002.zip › xyz/BS-456.xyz]

C       53.596073000     72.875569000    103.489747000
H       53.306888000     73.623831000    104.240024000
C       52.720503000     71.630341000    103.676031000
H       52.901408000     71.208180000    104.672483000
H       51.641416000     71.812125000    103.594209000
H       52.990125000     70.844745000    102.964499000
C       55.062816000     72.505928000    103.707806000
H       55.732744000     73.368752000    103.662913000
H       55.193461000     72.050356000    104.694088000
H       55.398265000     71.742094000    102.992997000
C       56.176055000     71.420746000     98.622829000
H       57.079224000     71.234648000     99.222470000
H       55.844398000     72.443609000     98.843845000
N       55.151733000     70.496753000     99.086210000
H       55.465458000     69.577388000     99.404274000
C       53.951896000     70.879705000     99.533294000
N       53.340041000     71.960463000     99.023225000
H       53.745903000     72.465713000     98.241615000
H       52.591937000     72.410110000     99.555706000
N       53.361507000     70.195372000    100.516999000
H       53.784999000     69.312532000    100.825780000
H       52.358764000     70.268644000    100.654551000
C       59.048460000     72.883666000    107.293311000
H       58.765148000     72.562832000    106.282212000
H       59.212650000     73.971679000    107.266977000
C       60.342723000     72.197540000    107.704547000
O       60.755238000     72.183584000    108.878453000
N       61.030008000     71.638129000    106.697584000
H       60.665673000     71.668296000    105.747084000
H       61.804028000     70.975204000    106.905866000
C       51.112574000     72.279451000    109.333932000
H       51.140038000     72.062010000    110.409023000
H       50.192883000     71.821262000    108.933863000
N       52.790306000     70.479325000    109.427253000
C       52.311391000     71.594228000    108.767193000
C       53.760960000     69.999652000    108.666307000
H       54.367400000     69.122964000    108.868117000
N       53.939525000     70.755116000    107.554806000
H       54.596190000     70.535466000    106.797597000
C       53.018866000     71.777203000    107.594034000
H       52.937673000     72.521381000    106.810584000
C       49.804642000     65.081732000    104.776830000
H       50.166842000     64.807520000    103.780161000
H       49.102116000     65.916574000    104.675871000
S       51.242195000     65.549653000    105.820511000
C       50.416264000     67.316566000    109.828977000
O       50.129567000     68.178129000    110.661372000
N       50.338808000     67.501670000    108.493468000
H       50.561382000     66.744109000    107.840059000
C       50.076843000     68.826936000    107.979985000
H       50.525907000     69.535642000    108.688677000
C       50.677103000     69.092943000    106.602765000
H       50.580497000     70.166996000    106.389634000
H       51.758051000     68.872406000    106.660473000
O       50.073457000     68.378678000    105.548118000
H       50.528969000     67.508780000    105.493550000
C       61.381780000     63.921600000    106.366168000
O       61.943157000     64.078129000    107.448786000
N       60.195158000     64.481705000    106.060480000
H       59.742791000     64.294501000    105.165735000
C       59.638607000     65.553855000    106.857547000
H       60.470799000     66.082245000    107.327677000
H       59.133541000     66.239269000    106.171133000
C       58.666482000     65.168716000    107.972223000
O       59.011883000     65.140403000    109.150874000
N       57.386965000     64.984046000    107.548623000
H       57.184532000     65.116709000    106.553645000
C       56.304728000     64.801993000    108.469505000
H       56.739660000     64.653291000    109.461779000
H       55.651840000     65.679281000    108.509172000
C       56.606558000     62.101113000    101.099653000
H       57.070232000     62.943900000    101.637357000
H       57.400020000     61.556121000    100.562730000
N       55.607965000     62.568756000    100.154650000
H       54.604349000     62.394226000    100.328586000
C       55.894631000     63.262275000     99.052404000
N       57.161611000     63.552055000     98.740453000
H       57.939065000     63.143263000     99.249271000
H       57.404903000     64.106338000     97.926714000
N       54.888503000     63.670224000     98.260298000
H       53.948938000     63.357072000     98.478804000
H       55.057625000     63.821577000     97.274980000
C       63.105870000     67.389710000    108.013901000
H       64.127342000     67.526703000    108.405192000
H       63.033960000     66.382640000    107.590813000
C       62.875513000     68.482620000    106.948515000
O       62.832285000     69.667319000    107.370257000
O       62.770640000     68.141332000    105.732332000
C       58.860171000     69.123852000    111.634108000
H       58.107678000     69.624398000    112.252376000
H       59.770474000     69.737921000    111.666913000
C       58.455349000     68.959709000    110.191631000
C       57.219873000     68.396896000    109.825429000
H       56.491205000     68.139297000    110.596456000
C       56.941868000     68.133709000    108.484274000
H       55.988705000     67.700159000    108.178912000
C       57.895978000     68.400987000    107.500169000
H       57.675726000     68.163104000    106.464731000
C       59.366394000     69.311095000    109.183820000
H       60.301630000     69.812159000    109.437764000
C       59.101582000     69.011957000    107.843224000
H       59.839617000     69.254793000    107.078509000
C       61.167526000     66.299657000     99.487160000
H       62.026823000     66.627364000     98.902566000
H       60.422092000     67.095671000     99.415161000
N       61.017005000     66.893317000    101.939051000
C       61.623222000     66.200101000    100.903799000
C       61.831444000     66.802191000    102.995724000
H       61.696198000     67.249011000    103.979400000
N       62.917393000     66.065720000    102.682465000
H       63.742395000     65.907767000    103.285495000
C       62.809488000     65.678671000    101.370242000
H       63.562724000     65.089412000    100.867074000
Mo      59.011799000     68.018274000    101.886090000
Fe      52.943035000     66.077441000    104.418556000
Fe      54.759228000     67.902142000    104.557698000
Fe      54.251411000     66.654926000    102.271090000
Fe      55.479996000     65.339337000    104.137159000
Fe      57.745145000     66.092511000    103.231091000
Fe      57.075866000     68.571278000    103.605143000
Fe      56.443695000     67.458517000    101.338031000
S       54.578068000     66.181164000    106.029785000
S       52.889483000     68.085329000    103.277750000
S       53.757033000     64.569246000    102.908978000
S       59.040075000     67.691103000    104.185518000
S       57.216838000     69.554037000    101.613648000
S       58.113688000     66.035543000    101.023516000
S       55.989402000     69.628608000    105.161015000
S       57.356213000     64.140401000    104.290730000
S       54.582249000     67.183769000    100.178134000
C       55.879873000     67.043728000    103.191667000
O       60.411949000     69.656915000    102.204527000
O       59.590213000     68.880069000     99.904132000
O       60.275854000     70.725376000     98.816149000
O       60.389268000     71.551347000    103.805462000
O       61.043018000     73.544792000    103.011407000
O       64.700354000     68.292975000     99.355852000
O       64.799037000     69.097728000    101.450868000
C       60.739352000     70.557500000    101.141605000
C       60.135997000     70.036865000     99.838807000
C       60.129845000     71.924182000    101.485603000
C       60.560349000     72.401918000    102.870607000
C       62.271237000     70.555498000    100.956964000
C       62.742173000     69.293737000    100.242270000
C       64.208525000     68.882708000    100.355554000
H       60.295832000     70.251136000    103.033637000
H       62.196337000     68.452589000    100.684313000
H       62.468096000     69.321102000     99.181585000
H       62.574804000     71.455954000    100.406684000
H       62.713862000     70.592859000    101.955266000
H       59.037679000     71.795989000    101.496201000
H       60.372317000     72.657012000    100.712147000
O       57.737849000     68.200640000     97.998456000
H       57.276211000     67.426254000     98.337981000
H       58.370089000     68.441010000     98.701546000
H       53.518262000     73.360523000    102.516678000
H       56.452148000     71.358133000     97.570236000
H       58.215795000     72.689497000    107.969380000
H       51.044624000     73.355006000    109.170644000
H       49.268829000     64.213621000    105.160739000
H       50.692994000     66.308620000    110.138112000
H       49.016321000     69.077350000    108.006148000
H       61.879629000     63.340908000    105.589610000
H       55.622916000     63.975551000    108.268941000
H       56.172902000     61.425469000    101.836910000
H       62.419495000     67.503569000    108.852963000
H       59.149598000     68.182300000    112.100811000
H       60.746661000     65.386870000     99.065504000
