# Supplementary material for: Recasting Nitrogenase’s Carbide Role as a Beating Heart of Steel: A Joint Inorganic and Organic Perspective for μ6Carbide–Iron Bonding
Source: Inorg Chem. 2026 Feb 18;65(9):5028–36. doi: 10.1021/acs.inorgchem.5c05356 (PMC12977034; doi:10.1021/acs.inorgchem.5c05356)
Supplement: Supplementary file 2 [file ic5c05356_si_002.zip › xyz/BS-457.xyz]

C       53.613141000     72.876905000    103.462553000
H       53.318891000     73.615282000    104.220605000
C       52.754072000     71.620011000    103.644382000
H       52.946705000     71.190133000    104.634744000
H       51.672407000     71.789401000    103.569183000
H       53.029556000     70.846414000    102.921636000
C       55.086315000     72.525638000    103.665885000
H       55.740308000     73.400400000    103.634085000
H       55.230436000     72.049297000    104.639839000
H       55.428552000     71.782407000    102.932275000
C       56.193074000     71.423236000     98.625882000
H       57.102917000     71.237623000     99.215258000
H       55.855950000     72.441540000     98.858733000
N       55.180844000     70.486597000     99.087472000
H       55.506130000     69.564005000     99.383143000
C       53.977114000     70.850720000     99.536370000
N       53.353691000     71.931842000     99.040154000
H       53.759498000     72.454392000     98.270400000
H       52.600060000     72.368992000     99.575815000
N       53.393276000     70.142297000    100.507943000
H       53.827935000     69.252566000    100.785384000
H       52.388422000     70.200247000    100.637521000
C       59.050921000     72.880485000    107.298015000
H       58.768933000     72.561687000    106.285987000
H       59.219379000     73.967920000    107.273244000
C       60.341379000     72.189250000    107.712201000
O       60.753642000     72.175966000    108.886395000
N       61.025770000     71.623948000    106.706865000
H       60.663428000     71.657176000    105.755541000
H       61.802840000     70.964941000    106.914174000
C       51.099622000     72.282503000    109.346218000
H       51.125163000     72.068559000    110.422097000
H       50.179025000     71.825692000    108.946779000
N       52.770500000     70.478958000    109.452183000
C       52.296876000     71.592071000    108.786325000
C       53.743262000     69.995790000    108.695363000
H       54.346742000     69.118334000    108.902018000
N       53.927327000     70.747240000    107.583269000
H       54.589509000     70.525661000    106.826789000
C       53.008987000     71.770079000    107.615318000
H       52.933486000     72.512628000    106.829485000
C       49.869237000     65.090218000    104.772146000
H       50.241355000     64.813277000    103.779451000
H       49.172429000     65.929266000    104.664023000
S       51.311466000     65.553332000    105.819105000
C       50.422608000     67.329972000    109.831618000
O       50.129041000     68.187653000    110.665230000
N       50.345504000     67.518111000    108.496324000
H       50.576681000     66.764356000    107.842831000
C       50.070645000     68.840829000    107.982871000
H       50.527495000     69.555572000    108.680072000
C       50.643281000     69.095426000    106.593575000
H       50.527429000     70.164089000    106.362428000
H       51.727400000     68.890393000    106.628710000
O       50.024967000     68.347054000    105.568713000
H       50.537080000     67.516432000    105.477447000
C       61.364903000     63.905406000    106.344721000
O       61.911802000     64.040367000    107.437902000
N       60.189929000     64.486915000    106.031954000
H       59.752260000     64.332353000    105.124222000
C       59.650087000     65.551662000    106.850114000
H       60.490108000     66.045852000    107.342434000
H       59.168428000     66.267761000    106.178632000
C       58.661434000     65.165145000    107.948528000
O       58.989153000     65.144541000    109.132193000
N       57.387000000     64.974423000    107.509273000
H       57.196426000     65.093492000    106.509975000
C       56.297824000     64.804923000    108.426085000
H       56.727810000     64.668823000    109.422254000
H       55.645645000     65.683116000    108.452268000
C       56.616218000     62.079723000    101.078099000
H       57.097549000     62.917545000    101.607620000
H       57.395747000     61.521229000    100.534617000
N       55.614671000     62.560241000    100.142791000
H       54.611284000     62.387626000    100.319311000
C       55.900210000     63.261861000     99.045547000
N       57.166633000     63.552444000     98.733731000
H       57.944276000     63.143820000     99.242565000
H       57.410148000     64.118242000     97.927847000
N       54.892758000     63.676420000     98.257817000
H       53.955347000     63.352826000     98.470004000
H       55.063438000     63.837141000     97.274310000
C       63.095198000     67.379372000    108.004321000
H       64.118090000     67.509039000    108.394079000
H       63.016251000     66.373211000    107.579969000
C       62.869620000     68.475742000    106.941780000
O       62.844856000     69.659943000    107.365533000
O       62.749684000     68.137361000    105.725905000
C       58.860607000     69.122875000    111.632522000
H       58.113030000     69.626546000    112.254286000
H       59.772680000     69.734731000    111.658090000
C       58.444763000     68.955873000    110.193465000
C       57.202852000     68.399387000    109.840017000
H       56.478404000     68.150611000    110.617705000
C       56.911494000     68.133001000    108.502820000
H       55.949860000     67.710462000    108.209384000
C       57.857585000     68.390536000    107.508715000
H       57.623861000     68.152183000    106.476375000
C       59.348585000     69.298550000    109.176060000
H       60.288029000     69.796958000    109.420006000
C       59.069801000     68.995830000    107.838937000
H       59.800480000     69.235828000    107.066069000
C       61.170555000     66.293491000     99.494643000
H       62.037463000     66.616367000     98.918915000
H       60.428762000     67.092819000     99.417667000
N       60.987449000     66.878255000    101.946885000
C       61.610895000     66.193042000    100.916479000
C       61.792228000     66.796177000    103.011115000
H       61.643974000     67.242202000    103.992997000
N       62.889627000     66.071882000    102.707971000
H       63.712588000     65.922387000    103.314868000
C       62.798311000     65.684590000    101.394424000
H       63.564092000     65.105541000    100.898361000
Mo      58.980438000     67.985822000    101.891658000
Fe      52.922051000     66.090185000    104.451579000
Fe      54.785715000     67.899261000    104.671839000
Fe      54.140446000     66.759823000    102.341299000
Fe      55.476997000     65.355395000    104.196372000
Fe      57.628223000     66.094860000    103.158712000
Fe      56.996525000     68.587359000    103.671298000
Fe      56.482742000     67.431314000    101.382795000
S       54.483431000     66.173110000    106.041644000
S       52.786441000     68.095209000    103.634732000
S       53.710689000     64.643428000    102.934745000
S       58.932433000     67.624881000    104.182205000
S       57.190038000     69.537386000    101.659465000
S       58.118457000     66.010075000    101.021647000
S       55.918965000     69.695090000    105.232630000
S       57.319694000     64.144413000    104.201992000
S       54.654982000     67.137787000    100.201383000
C       55.958698000     66.939495000    103.176054000
O       60.383592000     69.636113000    102.224552000
O       59.568261000     68.859522000     99.920508000
O       60.258037000     70.705276000     98.835502000
O       60.375802000     71.543096000    103.820090000
O       61.040778000     73.528774000    103.014235000
O       64.694807000     68.294784000     99.359427000
O       64.790883000     69.091116000    101.457645000
C       60.719652000     70.534210000    101.161252000
C       60.116619000     70.015531000     99.857275000
C       60.115017000     71.904991000    101.499533000
C       60.550293000     72.388101000    102.881013000
C       62.252887000     70.532472000    100.977980000
C       62.729884000     69.278409000    100.253775000
C       64.199834000     68.876475000    100.362413000
H       60.268196000     70.232081000    103.049888000
H       62.189606000     68.431140000    100.690838000
H       62.454285000     69.311031000     99.193580000
H       62.556037000     71.438132000    100.435618000
H       62.696188000     70.563312000    101.976068000
H       59.022390000     71.781078000    101.512374000
H       60.359978000     72.632676000    100.721898000
O       57.631768000     68.243144000     98.074493000
H       57.118720000     67.510597000     98.434560000
H       58.294021000     68.448025000     98.761100000
H       53.525565000     73.366405000    102.492594000
H       56.457761000     71.368701000     97.569915000
H       58.215693000     72.688670000    107.971589000
H       51.038054000     73.357319000    109.175689000
H       49.323348000     64.227219000    105.153378000
H       50.701152000     66.321969000    110.138934000
H       49.009590000     69.087578000    108.019970000
H       61.867391000     63.327723000    105.568906000
H       55.615087000     63.977269000    108.233836000
H       56.179696000     61.414439000    101.823045000
H       62.411135000     67.497240000    108.844716000
H       59.149687000     68.181540000    112.099877000
H       60.749602000     65.383627000     99.066805000
