# Supplementary material for: Recasting Nitrogenase’s Carbide Role as a Beating Heart of Steel: A Joint Inorganic and Organic Perspective for μ6Carbide–Iron Bonding
Source: Inorg Chem. 2026 Feb 18;65(9):5028–36. doi: 10.1021/acs.inorgchem.5c05356 (PMC12977034; doi:10.1021/acs.inorgchem.5c05356)
Supplement: Supplementary file 2 [file ic5c05356_si_002.zip › xyz/BS-467.xyz]

C       53.606185000     72.865307000    103.480791000
H       53.307255000     73.606214000    104.234535000
C       52.740353000     71.611644000    103.654651000
H       52.925049000     71.176787000    104.644396000
H       51.659800000     71.785735000    103.575126000
H       53.016058000     70.839385000    102.930864000
C       55.074874000     72.505846000    103.703336000
H       55.739377000     73.372619000    103.658864000
H       55.204564000     72.054112000    104.691541000
H       55.418267000     71.743518000    102.990614000
C       56.192296000     71.440856000     98.627027000
H       57.101471000     71.264828000     99.220322000
H       55.850147000     72.459920000     98.849576000
N       55.185089000     70.503347000     99.098316000
H       55.520909000     69.593753000     99.421960000
C       53.979686000     70.867237000     99.541352000
N       53.351422000     71.939531000     99.032161000
H       53.757520000     72.458279000     98.259842000
H       52.598313000     72.379465000     99.566146000
N       53.396982000     70.169879000    100.522452000
H       53.829192000     69.281115000    100.805245000
H       52.390692000     70.223181000    100.643201000
C       59.049727000     72.885630000    107.294589000
H       58.767544000     72.567500000    106.282358000
H       59.215745000     73.973415000    107.270761000
C       60.342009000     72.196382000    107.706532000
O       60.753652000     72.180750000    108.880841000
N       61.028193000     71.635495000    106.699830000
H       60.666178000     71.669561000    105.748343000
H       61.803174000     70.973840000    106.907405000
C       51.111025000     72.280794000    109.340208000
H       51.149451000     72.067314000    110.415704000
H       50.187091000     71.821834000    108.951031000
N       52.787401000     70.478219000    109.417938000
C       52.301752000     71.592412000    108.761460000
C       53.743422000     69.992387000    108.642356000
H       54.347905000     69.112344000    108.835104000
N       53.906147000     70.743622000    107.525680000
H       54.550264000     70.520408000    106.758887000
C       52.990369000     71.769245000    107.576357000
H       52.899668000     72.511371000    106.791902000
C       49.858527000     65.085454000    104.757811000
H       50.226100000     64.804710000    103.764547000
H       49.161459000     65.924275000    104.650100000
S       51.304779000     65.552290000    105.793933000
C       50.424487000     67.324666000    109.829721000
O       50.131721000     68.183775000    110.662195000
N       50.347905000     67.511178000    108.494232000
H       50.580862000     66.757143000    107.842110000
C       50.075838000     68.834022000    107.979872000
H       50.531595000     69.548055000    108.678583000
C       50.654247000     69.088582000    106.592795000
H       50.543540000     70.158420000    106.364527000
H       51.737222000     68.878014000    106.631706000
O       50.036948000     68.346358000    105.563787000
H       50.541416000     67.509978000    105.475248000
C       61.366639000     63.912756000    106.356983000
O       61.920504000     64.059639000    107.444505000
N       60.183706000     64.481043000    106.048381000
H       59.746355000     64.313901000    105.143316000
C       59.636137000     65.552283000    106.853384000
H       60.472701000     66.062168000    107.335839000
H       59.146264000     66.254366000    106.172928000
C       58.653553000     65.169966000    107.959451000
O       58.989449000     65.151168000    109.140977000
N       57.377055000     64.977067000    107.528346000
H       57.179867000     65.091134000    106.529900000
C       56.293230000     64.798404000    108.449396000
H       56.727744000     64.662804000    109.443581000
H       55.635063000     65.672425000    108.478602000
C       56.609131000     62.084442000    101.088685000
H       57.088562000     62.923261000    101.618271000
H       57.391077000     61.526582000    100.547900000
N       55.609724000     62.562993000    100.150757000
H       54.605812000     62.389590000    100.325049000
C       55.897228000     63.266319000     99.054776000
N       57.164417000     63.557047000     98.745748000
H       57.940713000     63.141808000     99.251128000
H       57.409896000     64.122464000     97.939807000
N       54.891261000     63.682526000     98.266972000
H       53.952714000     63.360750000     98.477095000
H       55.063571000     63.852828000     97.285498000
C       63.096860000     67.384990000    108.007531000
H       64.119327000     67.518488000    108.397170000
H       63.021412000     66.378572000    107.583341000
C       62.867192000     68.480284000    106.944400000
O       62.834862000     69.664504000    107.367932000
O       62.751459000     68.140982000    105.728502000
C       58.858412000     69.123852000    111.636193000
H       58.107173000     69.624196000    112.256095000
H       59.768806000     69.737832000    111.667139000
C       58.450201000     68.959227000    110.194748000
C       57.213755000     68.396388000    109.832211000
H       56.486079000     68.141126000    110.604781000
C       56.933364000     68.129233000    108.492480000
H       55.977866000     67.696922000    108.192273000
C       57.885886000     68.393654000    107.506177000
H       57.664254000     68.152351000    106.471916000
C       59.359149000     69.309080000    109.184405000
H       60.294740000     69.810952000    109.435545000
C       59.091659000     69.006801000    107.845134000
H       59.827325000     69.249987000    107.078137000
C       61.154604000     66.301928000     99.488025000
H       62.017926000     66.625881000     98.906973000
H       60.409963000     67.098578000     99.411131000
N       60.987299000     66.896182000    101.938632000
C       61.602711000     66.205602000    100.907450000
C       61.797255000     66.811016000    102.998796000
H       61.657418000     67.259309000    103.980849000
N       62.890035000     66.081006000    102.691932000
H       63.714203000     65.928041000    103.296479000
C       62.790473000     65.691933000    101.379664000
H       63.551771000     65.109351000    100.880485000
Mo      58.974483000     68.028316000    101.883844000
Fe      52.918747000     66.051584000    104.422141000
Fe      54.852607000     67.834484000    104.730408000
Fe      54.159327000     66.687659000    102.273156000
Fe      55.418367000     65.301756000    104.155956000
Fe      57.690972000     66.051202000    103.230995000
Fe      57.036046000     68.565779000    103.595749000
Fe      56.444485000     67.484753000    101.397418000
S       54.425108000     66.117892000    106.064361000
S       52.862499000     68.076648000    103.615647000
S       53.650249000     64.593561000    102.900721000
S       58.971756000     67.659495000    104.177350000
S       57.210110000     69.597418000    101.635326000
S       58.085567000     66.061542000    101.012102000
S       55.991649000     69.634416000    105.166164000
S       57.292190000     64.122103000    104.269563000
S       54.634926000     67.168033000    100.174581000
C       55.915514000     66.982701000    103.222683000
O       60.393780000     69.656960000    102.212560000
O       59.573305000     68.881898000     99.915918000
O       60.269547000     70.720902000     98.823779000
O       60.382114000     71.555663000    103.811586000
O       61.041659000     73.545961000    103.014340000
O       64.695918000     68.294796000     99.359687000
O       64.793290000     69.095617000    101.455978000
C       60.729593000     70.555537000    101.150400000
C       60.124614000     70.036319000     99.848059000
C       60.124970000     71.924959000    101.491263000
C       60.555947000     72.404003000    102.874884000
C       62.262215000     70.549177000    100.966889000
C       62.734545000     69.289516000    100.249058000
C       64.202346000     68.881249000    100.360556000
H       60.274908000     70.253925000    103.038823000
H       62.189789000     68.446722000    100.689298000
H       62.459898000     69.318847000     99.188549000
H       62.567134000     71.450957000    100.419283000
H       62.705239000     70.584147000    101.965058000
H       59.032742000     71.795488000    101.501259000
H       60.369697000     72.655440000    100.716268000
O       57.654553000     68.240986000     98.055174000
H       57.109594000     67.541743000     98.433915000
H       58.299307000     68.461797000     98.752492000
H       53.527179000     73.354166000    102.509774000
H       56.458646000     71.377522000     97.571969000
H       58.215918000     72.691407000    107.969229000
H       51.043683000     73.355831000    109.173296000
H       49.315595000     64.223473000    105.145513000
H       50.702657000     66.316808000    110.137852000
H       49.015058000     69.082172000    108.015467000
H       61.867152000     63.334065000    105.580643000
H       55.613945000     63.968252000    108.255700000
H       56.172209000     61.419030000    101.833283000
H       62.412322000     67.500328000    108.847891000
H       59.148481000     68.182023000    112.101940000
H       60.735468000     65.388086000     99.066935000
