# Supplementary material for: Recasting Nitrogenase’s Carbide Role as a Beating Heart of Steel: A Joint Inorganic and Organic Perspective for μ6Carbide–Iron Bonding
Source: Inorg Chem. 2026 Feb 18;65(9):5028–36. doi: 10.1021/acs.inorgchem.5c05356 (PMC12977034; doi:10.1021/acs.inorgchem.5c05356)
Supplement: Supplementary file 2 [file ic5c05356_si_002.zip › xyz/BS-567.xyz]

C       53.593594000     72.877237000    103.487786000
H       53.294152000     73.622811000    104.236506000
C       52.721847000     71.627618000    103.660545000
H       52.904804000     71.190732000    104.649978000
H       51.642031000     71.806568000    103.583388000
H       52.992323000     70.856953000    102.933242000
C       55.058770000     72.512168000    103.719780000
H       55.728643000     73.374640000    103.676210000
H       55.179529000     72.065882000    104.711701000
H       55.403796000     71.746249000    103.011956000
C       56.204764000     71.432362000     98.633374000
H       57.118467000     71.259500000     99.220507000
H       55.858880000     72.448937000     98.861189000
N       55.204784000     70.487993000     99.105832000
H       55.546127000     69.575348000     99.415449000
C       53.997280000     70.840910000     99.551754000
N       53.361977000     71.913564000     99.051302000
H       53.765010000     72.439534000     98.282563000
H       52.606300000     72.347232000     99.586881000
N       53.419539000     70.129924000    100.526207000
H       53.863986000     69.248098000    100.809980000
H       52.413213000     70.172948000    100.649767000
C       59.050252000     72.886605000    107.294109000
H       58.767449000     72.573153000    106.280586000
H       59.219279000     73.974002000    107.274860000
C       60.340073000     72.191700000    107.704929000
O       60.751712000     72.175894000    108.879431000
N       61.022172000     71.625846000    106.698771000
H       60.662813000     71.664731000    105.746497000
H       61.798300000     70.964770000    106.905976000
C       51.116256000     72.279675000    109.326816000
H       51.148536000     72.060001000    110.401277000
H       50.195454000     71.821466000    108.929757000
N       52.801721000     70.484446000    109.405759000
C       52.314170000     71.599386000    108.751546000
C       53.772181000     70.012334000    108.640667000
H       54.383737000     69.138031000    108.837228000
N       53.941968000     70.772893000    107.530162000
H       54.607415000     70.572076000    106.777822000
C       53.015716000     71.790332000    107.576335000
H       52.927444000     72.536146000    106.795474000
C       49.759740000     65.079967000    104.803628000
H       50.136978000     64.812186000    103.810800000
H       49.051747000     65.910222000    104.698804000
S       51.191785000     65.555246000    105.853601000
C       50.406979000     67.315988000    109.841141000
O       50.122059000     68.173486000    110.678871000
N       50.326747000     67.507513000    108.507342000
H       50.547908000     66.751481000    107.850550000
C       50.066861000     68.834772000    107.998000000
H       50.523210000     69.542349000    108.702837000
C       50.650946000     69.092497000    106.612661000
H       50.562462000     70.166617000    106.396115000
H       51.729930000     68.858810000    106.652217000
O       50.020859000     68.379449000    105.572489000
H       50.468618000     67.506559000    105.514726000
C       61.361714000     63.912837000    106.336873000
O       61.900255000     64.050705000    107.433343000
N       60.188046000     64.489597000    106.012222000
H       59.765975000     64.334968000    105.097347000
C       59.624114000     65.553681000    106.815019000
H       60.451267000     66.092620000    107.283487000
H       59.108297000     66.232944000    106.130880000
C       58.664979000     65.150269000    107.934119000
O       59.022323000     65.108005000    109.108549000
N       57.380303000     64.968462000    107.522562000
H       57.167364000     65.109065000    106.530510000
C       56.310241000     64.779428000    108.456986000
H       56.757223000     64.624801000    109.442864000
H       55.656189000     65.654692000    108.509961000
C       56.612348000     62.106458000    101.091080000
H       57.088478000     62.946006000    101.622787000
H       57.396565000     61.552294000    100.549835000
N       55.611732000     62.583289000    100.152730000
H       54.608930000     62.398518000    100.320966000
C       55.899929000     63.280901000     99.052860000
N       57.165814000     63.577646000     98.747917000
H       57.941969000     63.187120000     99.272422000
H       57.413126000     64.146741000     97.945198000
N       54.894337000     63.682644000     98.256237000
H       53.959283000     63.344830000     98.456141000
H       55.073616000     63.852872000     97.275995000
C       63.090196000     67.381610000    108.001231000
H       64.112251000     67.512047000    108.393062000
H       63.013551000     66.376410000    107.574257000
C       62.865801000     68.480680000    106.940993000
O       62.832283000     69.663630000    107.368360000
O       62.755442000     68.145448000    105.723698000
C       58.863827000     69.125977000    111.635067000
H       58.116095000     69.629515000    112.256694000
H       59.775688000     69.737985000    111.659706000
C       58.448304000     68.956285000    110.196210000
C       57.211622000     68.388289000    109.843526000
H       56.487484000     68.136946000    110.620647000
C       56.926868000     68.106853000    108.507666000
H       55.973500000     67.663426000    108.217721000
C       57.874202000     68.365307000    107.514841000
H       57.654707000     68.107257000    106.484142000
C       59.350742000     69.302602000    109.178497000
H       60.286082000     69.809143000    109.421220000
C       59.077643000     68.989583000    107.842782000
H       59.808409000     69.229276000    107.069939000
C       61.176238000     66.312103000     99.486000000
H       62.038325000     66.635432000     98.903473000
H       60.432160000     67.109339000     99.411751000
N       61.015630000     66.908903000    101.935191000
C       61.625530000     66.212662000    100.904642000
C       61.819501000     66.811963000    102.998842000
H       61.680042000     67.261265000    103.980691000
N       62.904178000     66.069259000    102.694395000
H       63.725635000     65.909719000    103.300858000
C       62.805235000     65.684651000    101.380369000
H       63.560160000     65.091999000    100.883630000
Mo      59.022569000     68.039559000    101.879529000
Fe      52.843469000     66.116340000    104.528834000
Fe      54.845690000     67.924240000    104.714807000
Fe      54.166855000     66.659302000    102.317829000
Fe      55.358314000     65.389701000    104.142612000
Fe      57.699014000     66.147964000    103.213881000
Fe      57.076185000     68.580551000    103.598574000
Fe      56.482435000     67.499015000    101.418582000
S       54.475549000     66.217481000    106.136949000
S       52.890084000     68.127994000    103.561271000
S       53.511438000     64.612654000    102.990352000
S       59.010691000     67.718054000    104.171728000
S       57.241128000     69.598024000    101.664628000
S       58.131375000     66.085971000    101.013719000
S       56.098738000     69.678407000    105.143681000
S       57.289555000     64.213642000    104.234211000
S       54.714788000     67.128523000    100.194130000
C       56.071335000     67.062594000    103.185835000
O       60.431643000     69.678194000    102.199918000
O       59.596759000     68.903312000     99.901527000
O       60.279841000     70.748720000     98.812975000
O       60.396807000     71.575095000    103.804287000
O       61.048841000     73.567830000    103.008169000
O       64.701785000     68.297174000     99.353847000
O       64.804833000     69.106536000    101.447059000
C       60.752339000     70.579339000    101.137007000
C       60.143157000     70.059389000     99.835952000
C       60.140488000     71.944265000    101.483011000
C       60.568231000     72.423421000    102.868222000
C       62.282988000     70.576320000    100.945799000
C       62.747866000     69.307010000    100.240178000
C       64.212677000     68.890850000    100.352618000
H       60.304962000     70.269716000    103.026587000
H       62.199804000     68.471646000    100.690624000
H       62.470690000     69.327145000     99.180099000
H       62.584414000     71.471363000    100.385809000
H       62.728600000     70.621784000    101.942415000
H       59.048986000     71.808781000    101.494627000
H       60.378808000     72.678352000    100.709483000
O       57.660307000     68.245889000     98.067770000
H       57.142851000     67.532266000     98.459436000
H       58.319774000     68.472137000     98.749743000
H       53.521442000     73.360820000    102.513599000
H       56.466004000     71.373224000     97.576796000
H       58.216241000     72.691788000    107.968329000
H       51.046089000     73.355683000    109.167491000
H       49.228450000     64.206752000    105.182211000
H       50.686088000     66.306472000    110.142927000
H       49.006769000     69.086602000    108.027772000
H       61.866378000     63.332967000    105.564107000
H       55.625192000     63.954865000    108.259745000
H       56.176030000     61.437691000    101.833021000
H       62.404513000     67.495171000    108.840899000
H       59.153607000     68.185010000    112.102729000
H       60.753010000     65.399584000     99.066134000
